# Supplementary material for: Genome-wide identification and functional prediction of salt- stress related long non-coding RNAs (lncRNAs) in chickpea (Cicer arietinum L.)
Source: Physiol Mol Biol Plants. 2021 Nov 11;27(11):2605–19. doi: 10.1007/s12298-021-01093-0 (PMC8639897; doi:10.1007/s12298-021-01093-0)
Supplement: Supplementary file 2 — Supplementary file2 (XLSX 1044 kb) [file 12298_2021_1093_MOESM2_ESM.xlsx]

## Sheet: Table S1
Table S1: Preprocessed Read Summary of RNA-seq data
Treatment	Sample	Number of Reads	Number of bases (Mb)	GC %	Total Data >= Q30 (%)
Control	ICCV 10	61170298	6036.05	47.24	92.14
	DCP 92-3	66266134	6543.4	45.69	94.23
	JG 11	66079210	6564.2	44.91	94.49
	Pusa 256	66194384	6563.14	45.36	93.6
Salt- stress	ICCV 10	68274894	6732.18	45.35	93.57
	DCP 92-3	67679888	6714.38	45.08	94.22
	JG 11	63186322	6278.16	44.91	94.67
	Pusa 256	69457532	6885.71	47.74	92.79

## Sheet: Table S2
Table S2: List of gene-specific primers used to validate RNA-seq results
Sr. No.	lncRNA ID	Type	Sequence	Length	Tm	GC Percent	Amplicon
1	Ca7:1605751-1607467	Forward Primer	ATTTGGAGGGTCCCTTTGAG	20	61.731	50	100
		Reverse Primer	CAGATGCAAAGGCTGACAATAA	22	61.495	40.909	100
2	Ca7:6618373-6618898	Forward Primer	TTTGAGCCTATTGATTTGCTTG	22	60.029	36.364	100
		Reverse Primer	CACACTCATGCATCAAGGTAT	21	60.406	42.857	100
3	Ca8:5379085-5379448	Forward Primer	CAGCATTTGAGTCACCATGAAA	22	61.676	40.909	100
		Reverse Primer	GGCTGCATAAATCTCGAACCA	21	62.747	47.619	100
4	Ca3:30762648-30762943	Forward Primer	TCAGCACGGTGATTCTTGGA	20	63.653	50	100
		Reverse Primer	GGTGCAGAAAGCAAGCAAAT	20	62.162	45	100
5	Ca5:30781657-30782357	Forward Primer	CGAGCAGGTCAAGGATTTCTAT	22	61.99	45.455	100
		Reverse Primer	CATGTCTCTACTGGAGGAACAC	22	61.666	50	100

## Sheet: Table S3
Table S3: Distribution of lncRNAs on chickpea genome
Sr. No.	Chromosome	Number of lncRNAs
1	Ca1	375
2	Ca2	202
3	Ca3	347
4	Ca4	422
5	Ca5	370
6	Ca6	486
7	Ca7	407
8	Ca8	128
9	Scaffolds	715
	Total	3452

## Sheet: Table S4
	Table S4: Genomic features and expression profiles of all 3452 lncRNAs identified in chickpea
		Genomic Features						lncRNA Expression Data
Sr. No.	lncRNA_ID	contig_length	GC %	TotalA	TotalC	TotalG	TotalT	1N_ReadCount	1N_FPKM	2N_ReadCount	2N_FPKM	3N_ReadCount	3N_FPKM	4N_ReadCount	4N_FPKM	1S_ReadCount	1S_FPKM	2S_ReadCount	2S_FPKM	3S_ReadCount	3S_FPKM	4S_ReadCount	4S_FPKM
1	Ca1:16588658-16589194	536	38.99	188	148	61	139	59	4.82096	46	2.74298	86	5.05701	155	9.40803	141	8.1073	70	4.04324	152	9.3115	27	2.00134
2	scaffold296:96378-96766	388	35.82	126	98	41	123	25	2.82198	41	3.37739	50	4.06161	19	1.59314	27	2.14464	14	1.1171	43	3.63896	31	3.17433
3	Ca7:26693530-26694240	710	41.55	206	157	138	209	14	0.863607	2	0.0900328	4	0.177567	2	0.0916439	7	0.303851	5	0.218026	7	0.323728	26	1.45491
4	scaffold1301_1:58215-58740	525	36.95	146	89	105	185	184	15.3499	157	9.55806	146	8.76503	106	6.56868	109	6.39866	140	8.25592	147	9.19388	136	10.292
5	Ca1:42421368-42421872	504	34.33	192	82	91	139	31	2.69388	2	0.126832	6	0.375215	6	0.387304	10	0.611493	4	0.245712	7	0.456046	5	0.394149
6	Ca7:12910592-12911043	451	33.48	102	62	89	198	0	0	0	0	12	0.838619	3	0.21641	1	0.0683353	10	0.686467	0	0	2	0.176187
7	scaffold210:466231-466888	657	36.38	244	125	114	174	5	0.333312	16	0.778366	2	0.0959455	2	0.0990368	9	0.422181	2	0.0942456	4	0.19991	1	0.0604722
8	Ca3:29370019-29370849	830	36.27	245	183	118	284	92	4.85463	182	7.00846	166	6.30362	251	9.83847	214	7.94616	214	7.98238	111	4.39122	281	13.4508
9	Ca4:47401717-47403397	1680	34.11	724	323	250	383	4	0.104279	14	0.266347	22	0.412737	13	0.251748	25	0.458619	33	0.608137	27	0.52771	14	0.331086
10	Ca6:19722571-19722812	241	33.2	91	47	33	70	0	0	0	0	7	0.915463	0	0	0	0	5	0.642317	1	0.136246	2	0.329712
11	Ca5:31614438-31614936	498	37.15	189	110	75	124	81	7.12364	70	4.4926	62	3.92394	84	5.48759	42	2.59921	57	3.54358	49	3.23078	62	4.94634
12	Ca3:21315997-21316270	273	29.3	75	41	39	118	0	0	11	1.28783	18	2.07812	3	0.357512	10	1.12891	5	0.567027	6	0.721655	12	1.74639
13	scaffold1439:261869-263211	1342	33.76	399	272	181	490	0	0	12	0.285797	20	0.469718	1	0.0242426	23	0.528198	19	0.438326	6	0.146805	16	0.473684
14	Ca4:47399206-47406712	7506	32.45	3151	1355	1081	1919	365	2.12976	271	1.15396	407	1.70901	210	0.910212	215	0.882778	322	1.32814	273	1.19425	180	0.952764
15	Ca4:41267283-41267571	288	32.99	97	47	48	96	10	1.52074	11	1.22076	1	0.109438	9	1.01667	3	0.321034	5	0.537495	0	0	9	1.24157
16	Ca6:14309324-14310376	1052	34.32	349	111	250	342	0	0	41	1.24565	70	2.09721	20	0.618509	53	1.55268	100	2.94294	27	0.842731	41	1.54842
17	Ca6:59292137-59292454	317	44.48	73	64	77	103	27	3.73036	35	3.52889	14	1.39197	30	3.07889	18	1.74999	12	1.17198	12	1.24298	11	1.37865
18	Ca2:27800139-27800603	464	28.23	103	79	52	230	0	0	2	0.137766	16	1.08683	1	0.0701155	1	0.0664207	5	0.333617	0	0	4	0.342502
19	Ca6:21899872-21900106	234	38.03	67	25	64	78	0	0	2	0.273177	26	3.50201	0	0	1	0.131706	4	0.529225	3	0.420965	0	0
20	Ca4:17843008-17843569	561	35.12	185	109	88	179	17	1.32719	35	1.99404	60	3.37092	19	1.10185	32	1.75796	34	1.87634	31	1.81443	19	1.34559
21	Ca3:18328449-18329114	665	35.19	207	119	115	224	6	0.395163	10	0.480626	12	0.568748	15	0.73384	10	0.463447	2	0.0931118	12	0.592516	6	0.358469
22	Ca6:9950261-9950620	359	28.69	119	59	44	137	0	0	2	0.178059	46	4.03853	7	0.634359	6	0.515084	22	1.89725	10	0.914632	7	0.774685
23	Ca2:2690714-2691148	434	28.11	203	61	61	109	84	8.47688	71	5.22875	280	20.3343	50	3.74811	70	4.97084	158	11.271	91	6.88482	139	12.7247
24	Ca1:47189592-47190196	604	40.73	115	158	88	243	4	0.290048	25	1.32292	16	0.834916	29	1.56204	15	0.765378	23	1.17893	9	0.489267	7	0.46045
25	Ca6:29024172-29024424	252	33.33	65	45	39	103	20	3.47597	26	3.29763	21	2.62651	16	2.06562	23	2.81287	26	3.19425	21	2.73627	41	6.46405
26	scaffold284:675616-676363	747	33.6	215	119	132	281	84	4.92499	40	1.71147	41	1.72991	46	2.00341	23	0.948918	36	1.49203	6	0.263737	56	2.97844
27	Ca7:16704495-16705062	567	37.21	134	97	114	222	0	0	36	2.02931	48	2.6682	2	0.114757	1	0.0543549	0	0	3	0.173732	3	0.210213
28	Ca7:35906046-35906450	404	39.36	121	103	56	124	11	1.1925	26	2.05694	36	2.80854	34	2.73797	6	0.457711	27	2.06909	20	1.62551	19	1.8685
29	Ca5:46763492-46764068	576	35.76	156	90	116	214	303	23.0392	115	6.38123	281	15.376	164	9.26303	161	8.6144	213	11.4486	192	10.9451	267	18.4166
30	Ca4:17448300-17448547	247	36.44	87	54	36	70	17	3.01438	123	15.9161	191	24.3723	139	18.3084	184	22.9584	174	21.8097	136	18.0793	82	13.1898
31	Ca1:4954579-4954915	336	36.01	125	73	48	90	18	2.34628	16	1.52198	26	2.4389	17	1.64604	10	0.917239	17	1.56641	8	0.781792	10	1.18245
32	scaffold1722:62562-62789	227	39.65	82	36	54	55	9	1.73645	12	1.6896	13	1.805	7	1.00324	2	0.271535	18	2.45495	10	1.44649	7	1.22516
33	Ca4:41961189-41961468	279	34.3	84	39	56	98	177	27.7853	111	12.7159	297	33.5515	145	16.9081	186	20.5461	280	31.0706	250	29.4223	331	47.1352
34	Ca1:48061573-48062445	872	47.25	221	183	229	239	4	0.200905	18	0.659759	18	0.650603	18	0.671565	6	0.212059	7	0.24853	7	0.263586	0	0
35	Ca6:9229469-9229682	213	35.21	76	28	47	62	0	0	3	0.450164	9	1.33175	6	0.916439	4	0.578765	6	0.872104	0	0	2	0.373054
36	scaffold545:20825-22473	1648	34.71	587	316	256	489	41	1.08961	25	0.484855	59	1.12838	29	0.572496	28	0.523628	43	0.807807	46	0.916519	43	1.03665
37	Ca2:29196051-29196866	815	29.57	320	135	106	254	30	1.61217	55	2.15692	30	1.16018	138	5.50875	134	5.06721	55	2.0893	71	2.8605	39	1.9012
38	scaffold812:3832-4228	396	40.4	104	57	103	132	180	19.9078	175	14.1245	159	12.655	152	12.4876	165	12.8413	177	13.838	504	41.7904	49	4.91612
39	Ca5:30514532-30514798	266	38.35	82	48	54	82	7	1.15256	10	1.20157	1	0.118489	8	0.978453	9	1.04276	7	0.814729	4	0.493764	6	0.896171
40	Ca5:23554621-23554864	243	42.39	76	51	52	64	1	0.180235	7	0.920706	23	2.98319	5	0.669415	14	1.77559	15	1.91109	14	1.89174	6	0.980994
41	Ca7:1891447-1892145	698	32.52	209	130	97	262	32	2.00789	37	1.69424	49	2.21259	26	1.21185	24	1.05969	43	1.90726	12	0.564503	31	1.76452
42	Ca6:350837-351110	273	37.36	52	71	31	119	4	0.641717	5	0.585378	9	1.03906	6	0.715024	9	1.01602	22	2.49492	1	0.120276	8	1.16426
43	Ca8:4926339-4926671	332	33.13	92	47	63	130	16	2.11071	1	0.09627	11	1.04427	2	0.195985	2	0.185658	3	0.279756	3	0.296704	3	0.359008
44	scaffold553:392227-392660	433	31.64	162	82	55	134	30	3.03445	31	2.28825	34	2.47486	34	2.5546	30	2.13528	23	1.64451	21	1.59247	29	2.66092
45	scaffold1351:364307-364813	506	32.21	196	93	70	147	0	0	25	1.57913	64	3.98648	29	1.86457	23	1.40087	58	3.54874	28	1.81697	41	3.21925
46	Ca1:166009-166302	293	48.12	58	95	46	94	0	0	6	0.654505	8	0.860562	14	1.55451	13	1.36741	4	0.422658	4	0.448263	6	0.813589
47	Ca1:43604888-43605183	295	39.32	105	47	69	74	16	2.37544	6	0.650067	7	0.747887	7	0.771983	15	1.56708	1	0.104948	7	0.779142	4	0.538715
48	Ca4:13744178-13744750	572	32.69	189	81	106	196	18	1.37823	43	2.40271	37	2.03876	49	2.78697	24	1.29311	32	1.73201	28	1.60732	31	2.15321
49	Ca5:18679945-18680989	1044	48.37	293	237	268	246	636	26.6811	152	4.65342	50	1.50949	75	2.33718	55	1.62362	63	1.86826	86	2.70482	126	4.79503
50	Ca3:18656062-18656422	360	31.67	120	43	71	126	12	1.45991	11	0.976606	9	0.787952	12	1.08445	8	0.684872	8	0.687993	5	0.456046	18	1.98651
51	Ca2:27800079-27800603	524	27.1	123	81	61	259	0	0	5	0.304978	14	0.842087	2	0.124174	0	0	5	0.295417	2	0.125325	1	0.0758211
52	Ca3:35286793-35287113	320	42.19	112	58	77	73	3	0.410599	5	0.499401	5	0.49247	4	0.40667	19	1.82989	10	0.96749	2	0.205221	4	0.496628
53	Ca1:41983715-41984064	349	31.81	116	35	76	122	0	0	0	0	1	0.0903097	0	0	28	2.4726	3	0.266129	0	0	6	0.683042
54	scaffold1047:595844-596289	445	37.75	151	76	92	126	38	3.73999	29	2.08289	23	1.62903	62	4.53277	37	2.5625	22	1.53059	19	1.40196	32	2.85701
55	scaffold876:319353-320260	907	36.27	274	122	207	304	0	0	7	0.246672	10	0.347498	5	0.179347	5	0.169896	18	0.614415	9	0.325819	6	0.262824
56	Ca4:17026633-17026987	354	34.75	141	59	64	90	215	26.6	126	11.3762	227	20.2108	58	5.33036	86	7.48716	168	14.6927	142	13.1712	211	23.681
57	Ca6:3590534-3590766	232	38.79	81	25	65	61	1	0.188781	17	2.34202	24	3.26049	19	2.66439	9	1.19557	19	2.53549	9	1.27378	10	1.71251
58	Ca6:9854041-9854553	512	35.16	182	82	98	150	17	1.4542	3	0.187275	30	1.84676	5	0.317711	16	0.963101	22	1.3303	8	0.513051	9	0.698384
59	scaffold1330:29009-29373	364	28.57	149	58	46	111	14	1.68451	2	0.175613	10	0.865882	4	0.357512	5	0.423341	15	1.27581	6	0.541241	6	0.654895
60	Ca4:10525425-10525701	276	40.22	96	40	71	69	0	0	6	0.694819	2	0.228392	5	0.589376	2	0.223328	7	0.785209	14	1.66556	4	0.575801
61	Ca2:31310563-31310805	242	28.93	113	28	42	59	0	0	1	0.132073	2	0.26048	0	0	0	0	1	0.127933	0	0	3	0.492524
62	scaffold535:27320-28117	797	37.39	283	176	122	216	192	10.5509	86	3.44881	18	0.711827	71	2.89822	42	1.6241	60	2.33072	18	0.741575	42	2.09369
63	Ca5:44644542-44645028	486	33.74	148	66	98	174	17	1.532	11	0.723412	17	1.10248	16	1.07106	24	1.52194	13	0.82814	16	1.081	15	1.22624
64	Ca7:35905273-35905620	347	34.29	126	61	58	102	59	7.44679	52	4.78964	104	9.44635	47	4.40656	51	4.52963	85	7.58378	76	7.19159	103	11.7931
65	Ca1:17814246-17814447	201	46.77	78	14	80	29	14	3.05055	15	2.3852	52	8.15394	16	2.58974	15	2.29994	38	5.85307	53	8.65806	8	1.5813
66	Ca3:30650127-30650895	768	36.98	211	124	160	273	119	6.78628	115	4.78592	165	6.77147	141	5.97296	122	4.89576	141	5.684	137	5.85734	120	6.20785
67	Ca4:18984337-18984643	306	25.82	117	44	35	110	0	0	2	0.2089	3	0.309001	3	0.318957	2	0.201433	3	0.303526	2	0.21461	1	0.129837
68	Ca5:39838431-39839060	629	34.82	198	96	123	212	0	0	9	0.457321	7	0.350758	11	0.56895	12	0.587966	12	0.590646	6	0.313214	7	0.442149
69	scaffold914:68320-68568	248	38.31	80	44	51	73	64	11.3025	40	5.15511	41	5.21065	38	4.98498	32	3.97667	33	4.11964	34	4.50161	43	6.88872
70	scaffold314:615723-616358	635	34.02	228	128	88	191	31	2.13813	39	1.963	59	2.92845	49	2.51046	85	4.12541	65	3.1691	50	2.58546	60	3.75404
71	scaffold1215:19926-20270	344	27.33	120	39	55	130	16	2.03708	16	1.48659	35	3.20678	12	1.13489	20	1.79182	33	2.96997	17	1.62267	23	2.65638
72	scaffold157:417859-418262	403	34.49	143	70	69	121	49	5.32522	38	3.01375	52	4.06685	44	3.55205	30	2.29423	38	2.91928	36	2.93318	45	4.43638
73	scaffold167:29346-29621	275	34.91	100	32	64	79	12	1.91115	16	1.85959	6	0.687668	8	0.946431	6	0.672419	1	0.112581	3	0.358203	10	1.44474
74	Ca8:6855672-6855928	256	48.83	54	26	99	77	7	1.19758	34	4.24491	40	4.9247	68	8.64173	36	4.33395	46	5.56307	14	1.79568	14	2.17275
75	Ca5:31155968-31156201	233	34.76	40	59	22	112	0	0	0	0	10	1.35271	0	0	3	0.396814	0	0	0	0	0	0
76	Ca4:16279279-16279647	368	38.59	109	48	94	117	23	2.73732	33	2.86613	36	3.08329	26	2.29857	39	3.26617	30	2.52389	17	1.51685	32	3.45481
77	Ca3:33723057-33723257	200	48.5	45	52	45	58	0	0	1	0.159808	0	0	2	0.325336	1	0.154096	0	0	1	0.164176	4	0.794605
78	Ca7:13767861-13768367	506	37.94	144	90	102	170	144	12.464	215	13.5805	237	14.7624	204	13.1163	191	11.6333	238	14.5621	258	16.7421	218	17.117
79	Ca7:21696004-21696216	212	37.74	54	46	34	78	0	0	0	0	0	0	1	0.15346	1	0.145374	1	0.146036	0	0	0	0
80	Ca6:26336768-26337000	232	31.9	96	44	30	62	1	0.188781	5	0.688829	14	1.90195	1	0.140231	1	0.132841	2	0.266894	7	0.99072	0	0
81	Ca3:30738966-30739666	700	29	285	123	80	212	126	7.8835	276	12.602	502	22.603	244	11.3403	413	18.1833	496	21.9371	542	25.4239	679	38.5384
82	Ca7:3430211-3430600	389	37.28	136	73	72	108	352	39.6314	349	28.6751	438	35.4882	342	28.6028	284	22.5004	449	35.735	503	42.458	338	34.5214
83	Ca7:4793777-4794333	556	34.71	138	67	126	225	4	0.315088	3	0.172455	5	0.283436	9	0.526623	43	2.3835	59	3.28529	36	2.12603	69	4.93055
84	scaffold960:176391-177283	892	32.74	224	124	168	376	17	0.8347	22	0.788292	36	1.27203	32	1.16712	23	0.794666	36	1.24949	37	1.362	29	1.29168
85	scaffold1718:5922-6648	726	42.98	200	193	119	214	47	2.83536	63	2.77353	9	0.39072	47	2.10617	15	0.636761	8	0.341154	5	0.226138	27	1.47757
86	Ca3:34439321-34439676	355	40	96	75	67	117	18	2.2207	2	0.180066	0	0	0	0	2	0.173629	0	0	3	0.277481	0	0
87	Ca4:30288950-30289233	283	27.21	111	43	34	95	17	2.63093	20	2.25877	21	2.3388	18	2.06927	9	0.980117	17	1.85977	14	1.62436	22	3.08857
88	Ca4:3504281-3504804	523	43.79	121	75	154	173	60	5.02454	112	6.84456	63	3.79663	151	9.39306	105	6.18742	57	3.37419	18	1.13009	66	5.01376
89	Ca5:12065765-12066006	241	31.54	95	38	38	70	20	3.63462	9	1.19359	18	2.35405	3	0.404982	2	0.255761	5	0.642317	2	0.272492	7	1.15399
90	scaffold1215:24455-24861	406	32.27	115	68	63	160	1	0.107875	42	3.30638	35	2.71708	7	0.560924	16	1.21455	15	1.14383	28	2.2645	8	0.782862
91	Ca4:2788327-2788927	600	31.5	205	107	82	206	7	0.510967	18	0.95885	47	2.46892	21	1.13868	36	1.84915	68	3.50876	155	8.48245	36	2.38382
92	Ca2:1812789-1812993	204	32.35	76	27	39	62	53	11.3787	28	4.38689	13	2.00851	18	2.87061	18	2.71934	22	3.33879	10	1.60957	8	1.55805
93	scaffold451:420024-420259	235	41.28	53	47	50	85	20	3.72742	45	6.12032	60	8.04717	56	7.75268	47	6.16384	52	6.85065	51	7.12595	19	3.21223
94	Ca3:28987997-28988222	225	33.33	77	40	35	73	364	70.8541	342	48.5817	384	53.7909	407	58.8496	399	54.6528	377	51.8747	483	70.4864	367	64.8045
95	Ca5:30516483-30516744	261	33.72	75	46	42	98	3	0.503416	5	0.612292	8	0.966072	9	1.12185	6	0.708488	7	0.830336	2	0.251611	11	1.67446
96	Ca5:37603802-37604014	212	33.96	69	40	32	71	109	22.5184	69	10.4026	146	21.7059	96	14.7322	78	11.3391	107	15.6259	107	16.5725	65	12.1815
97	Ca5:47353612-47354083	471	42.77	130	118	83	139	0	0	17	1.15361	49	3.27895	17	1.17425	18	1.1778	48	3.15513	12	0.836568	7	0.590471
98	Ca3:14172817-14173908	1091	34.92	366	151	230	344	346	13.8899	383	11.2203	300	8.66675	319	9.51257	232	6.55368	243	6.89569	187	5.62805	187	6.80986
99	scaffold1439:89487-90402	915	30.27	432	156	121	206	11	0.526524	10	0.349308	40	1.37784	8	0.284447	23	0.774691	40	1.35343	17	0.610054	16	0.694737
100	Ca3:25870537-25870737	200	46	42	72	20	66	4	0.875944	0	0	19	2.99422	12	1.95201	0	0	0	0	10	1.64176	4	0.794605
101	Ca1:17811779-17812218	439	30.3	156	73	60	150	33	3.29227	0	0	15	1.07693	2	0.148217	9	0.631829	7	0.493662	17	1.27153	9	0.814516
102	scaffold10:64328-64904	576	33.51	190	90	103	193	4	0.304147	10	0.55489	5	0.273595	4	0.225928	12	0.642067	21	1.12874	8	0.456046	9	0.620785
103	Ca7:15585432-15585840	408	33.09	153	83	52	120	0	0	5	0.391687	4	0.309001	1	0.0797391	4	0.302149	2	0.151763	1	0.0804786	5	0.486891
104	Ca5:26986859-26988035	1176	44.3	350	220	301	305	17	0.633123	71	1.92966	51	1.36686	40	1.10658	19	0.49793	26	0.684483	41	1.14477	18	0.608116
105	Ca2:1653063-1653753	690	36.09	257	136	113	184	313	19.8674	273	12.6457	272	12.4245	246	11.5989	121	5.40453	100	4.48691	235	11.183	118	6.79445
106	Ca1:47189598-47190196	598	40.8	114	156	88	240	1	0.0732395	17	0.908609	17	0.895999	18	0.979271	16	0.824595	17	0.880125	6	0.329451	12	0.797263
107	Ca1:1511268-1511633	365	29.86	119	62	47	137	61	7.31953	21	1.83889	50	4.31755	23	2.05006	13	1.09767	52	4.41069	84	7.55661	9	0.97965
108	Ca1:11283632-11284059	427	33.49	163	72	71	121	141	14.4623	73	5.46417	126	9.30042	155	11.8096	92	6.64021	130	9.42566	102	7.84356	109	10.1419
109	Ca4:43510378-43510731	353	35.98	125	71	56	101	11	1.36479	1	0.0905429	6	0.535718	72	6.63574	1	0.0873066	1	0.0877045	2	0.186036	95	10.6923
110	Ca7:10931025-10931319	294	30.95	122	10	81	81	2	0.29794	4	0.434852	26	2.78731	2	0.221317	2	0.209655	12	1.26366	10	1.11685	6	0.810822
111	Ca4:47483737-47484457	720	36.39	234	137	125	224	25	1.52074	10	0.443912	11	0.481526	16	0.722968	15	0.642067	11	0.472995	11	0.50165	9	0.496628
112	Ca6:24725411-24725621	210	33.33	71	41	29	69	0	0	4	0.608793	3	0.450259	2	0.309844	7	1.02731	3	0.442281	3	0.469075	0	0
113	Ca5:7356484-7356979	495	27.88	161	61	77	196	0	0	4	0.258276	10	0.636729	0	0	4	0.249044	9	0.562903	2	0.132668	2	0.160526
114	scaffold10:61377-61724	347	32.85	107	64	50	126	0	0	5	0.460543	8	0.726642	3	0.28127	9	0.799346	4	0.356884	2	0.189252	3	0.343489
115	Ca3:30965872-30966098	226	41.59	60	61	33	72	0	0	9	1.27281	4	0.557842	1	0.143954	2	0.272736	2	0.273979	0	0	10	1.75798
116	Ca2:35154922-35155195	273	36.26	75	45	54	99	4	0.641717	23	2.69274	16	1.84721	18	2.14507	4	0.451564	3	0.340216	3	0.360827	11	1.60085
117	Ca1:48030070-48030474	404	35.15	86	47	95	176	670	72.634	581	45.9647	679	52.9722	610	49.1225	397	30.2852	494	37.8566	304	24.7077	646	63.5291
118	Ca4:19970220-19970635	415	33.49	125	78	61	151	24	2.53285	23	1.77137	7	0.531631	10	0.783942	7	0.519842	15	1.11902	6	0.474727	11	1.05309
119	Ca6:6909497-6909772	275	40	77	50	60	88	0	0	4	0.464897	5	0.573056	5	0.591519	8	0.896559	3	0.337742	1	0.119401	3	0.433421
120	Ca1:9171797-9172101	304	34.87	96	46	60	102	774	111.51	843	88.6305	711	73.715	715	76.5181	730	74.0067	815	83.0005	828	89.4329	568	74.2329
121	Ca5:20878593-20879207	614	32.74	233	125	76	180	3	0.213993	13	0.676712	11	0.564656	6	0.317918	4	0.200777	4	0.201692	7	0.374344	5	0.323536
122	Ca4:39241133-39241687	554	42.6	131	94	142	187	24	1.89735	35	2.01924	34	1.93432	70	4.11074	76	4.22791	50	2.7942	37	2.19297	17	1.21916
123	Ca3:30740687-30741207	520	31.54	175	63	101	181	11	0.926479	48	2.95031	172	10.4252	31	1.9395	95	5.63043	134	7.97807	65	4.10441	118	9.01571
124	scaffold171:116993-117309	316	30.38	103	45	51	117	7	0.970191	2	0.202289	5	0.498704	6	0.617726	3	0.292588	5	0.489868	5	0.519546	8	1.00583
125	Ca6:46127292-46127759	467	38.12	177	73	105	112	24	2.25082	28	1.91633	30	2.02472	27	1.88096	18	1.18789	30	1.98884	39	2.74213	23	1.95674
126	scaffold960:177544-177772	228	37.72	46	39	47	96	2	0.384186	2	0.280365	1	0.138237	1	0.142691	3	0.405516	0	0	0	0	3	0.522767
127	Ca5:42743649-42743960	311	32.8	91	42	60	118	0	0	0	0	2	0.202689	1	0.10461	2	0.198194	5	0.497744	0	0	0	0
128	scaffold6791:25532-26099	567	38.8	210	134	86	137	141	10.8914	33	1.8602	105	5.83668	96	5.50833	160	8.69678	134	7.31675	101	5.84897	176	12.3325
129	scaffold1845:91079-91466	387	35.92	127	79	60	121	83	9.3932	87	7.18518	97	7.89988	105	8.82694	64	5.09672	70	5.59994	65	5.51497	77	7.90499
130	scaffold1401:4453-4730	277	31.05	77	38	48	114	4	0.632451	2	0.23077	1	0.113784	1	0.11745	0	0	6	0.670607	0	0	2	0.286861
131	Ca4:46553663-46553995	332	37.35	114	71	53	94	17	2.24263	42	4.04334	20	1.89868	49	4.80164	32	2.97053	37	3.45033	23	2.27473	31	3.70975
132	Ca3:36045697-36046059	362	41.44	118	86	64	94	4	0.483947	19	1.67755	37	3.22146	18	1.61769	29	2.46894	28	2.39467	13	1.17917	7	0.768265
133	scaffold1499:130765-131143	378	36.24	100	89	48	141	2	0.231731	4	0.338219	8	0.66705	2	0.172135	3	0.244597	12	0.982847	0	0	2	0.210213
134	Ca4:11722969-11723295	326	30.98	120	68	33	105	1181	158.664	1069	104.807	1716	165.905	813	81.1343	1729	163.455	707	67.1426	372	37.4685	1359	165.624
135	Ca8:19397-19817	420	43.1	134	95	86	105	7	0.729953	1	0.0760992	5	0.375215	0	0	2	0.146758	3	0.221141	6	0.469075	0	0
136	Ca3:38617310-38617921	611	32.24	225	126	71	189	3	0.215044	18	0.941587	6	0.309507	11	0.585711	11	0.554847	4	0.202682	7	0.376182	13	0.845325
137	Ca4:164356-164645	289	32.87	113	46	49	81	0	0	17	1.8801	10	1.09059	10	1.12573	17	1.8129	9	0.964142	4	0.454468	8	1.0998
138	Ca4:48430115-48430429	314	32.8	96	34	69	115	1	0.139482	7	0.712521	2	0.200752	1	0.10361	2	0.196301	1	0.0985977	0	0	16	2.02447
139	scaffold1272:83487-83825	338	44.67	96	46	105	91	5	0.647888	16	1.51298	25	2.33122	15	1.4438	20	1.82362	25	2.28992	25	2.42864	5	0.587726
140	scaffold1580:241071-241717	646	36.69	180	96	141	229	161	10.9154	407	20.1368	296	14.4417	313	15.7632	219	10.448	209	10.0164	143	7.26849	227	13.9609
141	Ca5:10248910-10249382	472	42.58	154	71	130	117	12	1.11349	18	1.21888	12	0.801308	17	1.17176	12	0.78354	6	0.393555	10	0.695663	8	0.673394
142	Ca6:8653046-8654109	1063	36.97	294	189	204	376	19	0.782829	35	1.05236	35	1.03775	33	1.00998	17	0.492876	19	0.553372	13	0.40156	20	0.747512
143	scaffold26:320051-320697	646	38.31	191	108	123	181	4	0.27119	2	0.0989525	5	0.243948	4	0.201446	8	0.381662	11	0.527177	4	0.203314	11	0.676522
144	Ca6:56361757-56362073	316	33.54	117	66	40	93	8	1.10879	2	0.202289	2	0.199482	2	0.205909	0	0	6	0.587842	3	0.311727	5	0.628643
145	Ca7:33812562-33812818	256	33.98	79	52	35	90	0	0	4	0.499401	0	0	9	1.14376	7	0.842713	7	0.846554	1	0.128263	0	0
146	Ca7:28309099-28309526	427	33.72	162	79	65	121	95	9.74411	173	12.9493	136	10.0386	112	8.5334	106	7.65067	170	12.3259	116	8.92012	83	7.72275
147	Ca6:37802415-37803256	841	34.96	230	162	132	317	49	2.5518	29	1.10213	71	2.66086	52	2.01159	30	1.09938	29	1.06758	32	1.24938	22	1.03932
148	Ca6:12923947-12924216	269	33.83	71	70	21	107	2	0.32563	5	0.594083	40	4.68671	4	0.483771	22	2.52053	41	4.71876	1	0.122064	25	3.6924
149	Ca7:47985665-47986114	449	34.52	128	64	91	166	6	0.585263	8	0.569473	16	1.12314	3	0.217374	11	0.755037	13	0.896383	15	1.09695	5	0.442431
150	scaffold1981:240247-240595	348	38.79	117	67	68	96	0	0	2	0.183688	4	0.362277	3	0.280462	0	0	1	0.0889646	1	0.0943543	4	0.45667
151	Ca5:42841483-42841894	411	35.28	147	73	72	119	58	6.18063	54	4.19934	96	7.36189	58	4.59111	62	4.64913	69	5.19761	79	6.3114	55	5.3167
152	Ca4:24640273-24640517	244	36.89	66	51	39	88	0	0	3	0.392971	15	1.93759	1	0.133334	6	0.75785	3	0.380652	13	1.74942	27	4.39638
153	Ca4:6401455-6401772	317	36.28	87	56	59	115	18	2.48691	2	0.201651	4	0.397705	4	0.410518	3	0.291665	7	0.683652	3	0.310744	7	0.877325
154	Ca6:30779661-30779887	226	45.58	90	35	68	33	18	3.48827	32	4.52554	19	2.64975	22	3.16698	23	3.13647	31	4.24668	20	2.90578	27	4.74654
155	Ca4:12905767-12906335	568	41.2	155	92	142	179	1	0.0771077	15	0.844058	16	0.887834	8	0.458219	10	0.542592	14	0.763091	6	0.346852	7	0.489634
156	scaffold720:287164-287468	304	42.11	74	91	37	102	0	0	0	0	43	4.45815	0	0	0	0	0	0	48	5.18452	0	0
157	Ca2:36634160-36634496	336	36.01	106	47	74	109	0	0	12	1.14149	1	0.0938039	7	0.677783	8	0.733791	8	0.737135	2	0.195448	0	0
158	Ca8:8108204-8108621	417	28.06	138	65	52	162	18	1.89053	8	0.613173	7	0.529081	3	0.234054	5	0.369535	5	0.371219	0	0	5	0.476382
159	Ca3:39078488-39078936	448	40.62	159	86	96	107	0	0	3	0.214029	5	0.351764	8	0.580957	6	0.412757	6	0.414639	2	0.146586	12	1.0642
160	Ca1:47314479-47314721	242	31.4	71	43	33	95	781	141.346	343	45.301	181	23.5735	284	38.1799	128	16.3011	167	21.3647	60	8.14098	96	15.7608
161	Ca6:19221093-19221735	642	38.47	163	149	98	232	16	1.09152	23	1.14504	24	1.17825	25	1.26688	14	0.67207	22	1.06092	23	1.17634	23	1.42336
162	scaffold98:435458-437740	2282	34.27	708	410	372	792	17	0.326272	25	0.35015	42	0.580088	28	0.399185	51	0.688773	55	0.74618	6	0.0863329	45	0.783463
163	Ca4:38829752-38830108	356	42.42	86	83	68	119	61	7.50458	190	17.0582	219	19.3889	178	16.2668	147	12.7259	158	13.7405	137	12.636	82	9.15135
164	Ca2:8375431-8375759	328	35.67	125	94	23	86	16	2.13645	39	3.80032	95	9.12872	39	3.86832	24	2.25507	20	1.88779	2	0.200215	33	3.99725
165	Ca7:27440253-27440777	524	35.31	177	77	108	162	0	0	2	0.121991	1	0.060149	1	0.062087	2	0.117631	13	0.768084	0	0	3	0.227463
166	Ca1:46869780-46870236	456	42.11	122	95	97	142	0	0	2	0.140183	2	0.138237	2	0.142691	2	0.135172	2	0.135788	0	0	0	0
167	Ca4:15505353-15505633	280	29.29	100	28	54	98	12	1.87702	10	1.14149	1	0.112565	63	7.32005	4	0.440275	2	0.221141	1	0.117269	132	18.73
168	Ca4:3876545-3876749	204	38.24	73	16	62	53	2	0.429384	28	4.38689	26	4.01701	30	4.78435	21	3.17257	35	5.31171	8	1.28766	15	2.92134
169	Ca1:13843162-13844527	1365	30.84	520	237	184	424	12	0.38503	15	0.351227	16	0.369443	9	0.214507	8	0.180625	11	0.249492	7	0.168386	10	0.291064
170	Ca3:25084985-25085393	408	37.75	128	54	100	126	11	1.18081	17	1.33174	21	1.62225	20	1.59478	21	1.58628	26	1.97292	20	1.60957	9	0.876403
171	Ca2:27801669-27801910	241	36.93	79	25	64	73	0	0	6	0.795726	13	1.70015	9	1.21495	4	0.511522	5	0.642317	5	0.68123	14	2.30798
172	Ca5:30526390-30526619	229	35.81	67	33	49	80	0	0	2	0.279141	2	0.275267	3	0.426204	1	0.134582	1	0.135195	1	0.143386	4	0.693978
173	Ca5:28238800-28239200	400	38.25	123	83	70	124	15	1.64239	12	0.95885	5	0.393976	5	0.40667	5	0.38524	4	0.309597	0	0	10	0.993257
174	Ca6:34400788-34403116	2328	33.98	954	450	341	583	28	0.52677	18	0.247126	59	0.798783	36	0.503096	33	0.43687	57	0.758033	38	0.535971	27	0.460789
175	Ca3:27705745-27705956	211	27.96	74	41	18	78	0	0	0	0	0	0	0	0	2	0.292125	1	0.146728	2	0.311235	1	0.188295
176	Ca4:47771776-47773278	1502	32.69	421	221	270	590	314	9.15601	362	7.70314	869	18.2352	402	8.70739	597	12.2497	997	20.5505	577	12.6138	660	17.458
177	Ca7:21696004-21696235	231	36.8	58	49	36	88	0	0	1	0.138362	0	0	0	0	0	0	2	0.268049	0	0	1	0.171993
178	Ca5:30150920-30151395	475	35.79	158	89	81	147	58	5.34787	73	4.912	77	5.10925	68	4.65744	57	3.69831	62	4.04105	59	4.07849	56	4.68399
179	scaffold306:473001-474058	1057	29.61	297	134	179	447	125	5.17942	124	3.74952	138	4.11495	27	0.831037	120	3.49887	148	4.33494	90	2.79581	60	2.25527
180	Ca4:46461193-46461426	233	40.77	64	64	31	74	14	2.63159	78	10.6996	59	7.98098	93	12.9855	84	11.1108	60	7.97245	70	9.86468	39	6.65013
181	scaffold26:319341-320697	1356	34.27	381	203	247	482	8	0.258391	1	0.0235705	17	0.395138	9	0.215931	7	0.159096	26	0.593622	4	0.0968592	20	0.585992
182	Ca7:35035279-35035800	521	31.29	184	115	48	174	14	1.17689	26	1.59502	36	2.17783	20	1.24889	41	2.42531	25	1.48559	37	2.33187	27	2.05896
183	scaffold1984:292883-293128	245	35.92	99	49	39	58	0	0	20	2.60911	15	1.92968	10	1.3279	12	1.50951	23	2.90642	17	2.27837	27	4.37844
184	Ca2:12255349-12255707	358	35.47	123	55	72	108	3	0.367016	7	0.624948	22	1.93687	9	0.817883	5	0.430436	9	0.778316	1	0.0917187	5	0.554892
185	Ca3:26556878-26557743	865	37.57	279	221	104	261	27	1.36708	44	1.62579	19	0.692305	45	1.6925	126	4.48927	66	2.36224	57	2.16371	64	2.93958
186	Ca2:34828403-34828659	256	43.75	61	65	47	83	14	2.39516	41	5.11886	62	7.63329	47	5.97296	139	16.7339	43	5.20026	82	10.5176	14	2.17275
187	Ca4:33872871-33873170	299	44.15	95	38	94	72	5	0.732395	39	4.16891	164	17.2875	0	0	70	7.2152	0	0	96	10.5424	0	0
188	Ca6:21280979-21281291	312	33.01	97	37	66	112	55	7.72066	34	3.483	42	4.24282	38	3.96242	26	2.56827	56	5.55687	33	3.47296	33	4.20224
189	Ca7:21960033-21960706	673	34.03	225	122	107	219	4	0.26031	1	0.0474913	5	0.234161	4	0.193364	2	0.0915876	11	0.506028	0	0	6	0.354207
190	Ca5:38220121-38220988	867	35.99	310	162	150	245	8	0.404126	12	0.442376	28	1.01789	16	0.600389	16	0.568752	27	0.964142	28	1.06042	16	0.7332
191	Ca4:6215347-6215659	312	30.13	112	31	63	106	3	0.421127	7	0.717088	16	1.61631	10	1.04274	4	0.395118	2	0.19846	1	0.105241	6	0.764044
192	Ca3:4189095-4189449	354	25.42	136	45	45	128	1	0.123721	0	0	0	0	0	0	1	0.08706	0	0	20	1.8551	0	0
193	Ca7:44963589-44964388	799	33.79	233	148	122	296	6	0.32889	2	0.0800041	7	0.276128	7	0.285025	20	0.771445	17	0.658717	52	2.13696	11	0.546975
194	Ca8:11659804-11660126	322	33.85	123	48	61	90	1	0.136016	2	0.19852	3	0.293647	13	1.31347	1	0.0957119	12	1.15378	2	0.203946	10	1.23386
195	Ca3:31727320-31727612	292	33.22	88	44	53	107	18	2.69983	2	0.218915	5	0.539693	7	0.779914	1	0.105545	3	0.318079	4	0.449798	10	1.36063
196	Ca5:34699836-34700052	216	28.24	80	29	32	75	0	0	0	0	81	11.8193	0	0	0	0	4	0.573327	172	26.1466	1	0.183936
197	Ca5:25383712-25384353	641	36.19	250	182	50	159	9	0.614937	37	1.8449	47	2.311	34	1.72565	41	1.97128	48	2.31835	9	0.461026	20	1.23963
198	Ca7:47983470-47985299	1829	35.1	463	274	368	724	20	0.47892	29	0.506773	91	1.56815	48	0.853806	58	0.977318	96	1.625	60	1.07716	55	1.19473
199	Ca5:19487993-19488247	254	33.07	85	44	40	85	8	1.37944	8	1.00667	8	0.992696	12	1.53702	7	0.849349	7	0.85322	3	0.387818	11	1.7206
200	Ca1:1728865-1729681	816	25.37	312	103	104	297	0	0	0	0	8	0.309001	1	0.0398696	2	0.0755373	12	0.455289	0	0	5	0.243445
201	Ca1:19660199-19660419	220	31.36	89	36	33	62	0	0	6	0.871681	1	0.143264	0	0	4	0.560349	2	0.281452	1	0.149251	2	0.361184
202	Ca4:46262965-46263304	339	36.58	110	62	62	105	452	58.3963	502	47.3296	494	45.929	455	43.666	528	48.0016	558	50.9602	529	51.2385	456	53.4425
203	scaffold193:257496-257842	346	32.37	125	47	65	109	47	5.94933	11	1.01612	36	3.27934	13	1.22236	21	1.87053	27	2.41593	41	3.89089	20	2.29655
204	Ca8:14157110-14157904	794	30.48	301	159	83	251	0	0	3	0.120762	3	0.119086	1	0.0409743	0	0	6	0.233952	0	0	19	0.950724
205	Ca7:13669011-13669217	206	37.86	61	37	41	67	3	0.637823	65	10.085	68	10.404	56	8.84408	83	12.4175	98	14.7284	43	6.85397	41	7.90748
206	Ca7:18800680-18800883	203	48.76	39	71	27	64	0	0	34	5.35318	41	6.36572	38	6.09003	62	9.41277	74	11.2858	32	5.176	10	1.95716
207	Ca7:20254483-20255053	570	35.26	171	92	109	198	22	1.69042	12	0.672877	6	0.331769	13	0.741994	20	1.08138	17	0.923359	5	0.288029	17	1.18494
208	Ca4:14867219-14867754	535	37.38	174	98	102	161	9	0.736775	22	1.31431	144	8.48338	33	2.00674	21	1.20973	126	7.29144	90	5.52369	37	2.7477
209	Ca1:22133005-22133231	226	43.36	61	31	67	67	6	1.16276	40	5.65693	18	2.51029	10	1.43954	6	0.818209	24	3.28775	15	2.17933	11	1.93377
210	Ca5:6937737-6938467	730	41.51	174	163	140	253	0	0	0	0	1	0.0431755	0	0	28	1.18211	7	0.296874	0	0	1	0.054425
211	scaffold535:31594-32640	1046	34.8	293	183	181	389	28	1.17239	17	0.519453	0	0	21	0.65316	2	0.0589278	5	0.147991	0	0	0	0
212	Ca6:17144584-17144986	402	36.82	137	72	76	117	0	0	0	0	0	0	1	0.0809293	7	0.536653	0	0	1	0.0816798	3	0.296495
213	Ca8:8545374-8545963	589	33.28	201	120	76	192	10	0.743586	10	0.542643	16	0.856179	10	0.552353	13	0.680221	11	0.578194	12	0.66897	27	1.82125
214	Ca8:420065-420422	357	31.93	117	69	45	126	0	0	1	0.0895284	5	0.44143	0	0	3	0.258985	4	0.346887	2	0.183951	3	0.333868
215	scaffold1751:187413-187719	306	33.33	96	58	44	108	68	9.73271	38	3.96909	44	4.53201	48	5.10331	37	3.72651	27	2.73174	46	4.93602	19	2.46691
216	Ca4:2170410-2170627	217	37.33	83	42	39	53	22	4.44027	9	1.3256	6	0.871468	2	0.299849	10	1.42024	12	1.71206	7	1.0592	10	1.83089
217	Ca6:56364373-56365337	964	37.45	378	212	149	225	36	1.63558	20	0.663105	69	2.25596	21	0.708719	30	0.959104	86	2.76196	34	1.15809	24	0.989135
218	Ca1:608736-609059	323	28.17	139	44	47	93	4	0.54238	2	0.197905	3	0.292738	3	0.302169	3	0.286247	5	0.479252	2	0.203314	4	0.492016
219	Ca5:37422377-37422672	295	38.64	95	79	35	86	1	0.148465	15	1.62517	16	1.70946	23	2.53652	13	1.35814	26	2.72865	8	0.890448	9	1.21211
220	Ca6:54242342-54242931	589	34.13	217	111	90	171	20	1.48717	17	0.922492	32	1.71236	13	0.718058	21	1.09882	27	1.4192	14	0.780465	58	3.91232
221	Ca7:8412676-8413088	412	34.71	115	77	66	154	72	7.65388	128	9.92983	75	5.73752	134	10.5813	60	4.48824	59	4.43355	25	1.99243	50	4.82163
222	scaffold1118:5514-6314	800	34.75	228	136	142	294	5	0.273732	12	0.479425	46	1.81229	12	0.488004	13	0.500812	42	1.62538	16	0.656706	18	0.893931
223	Ca5:29299824-29300210	386	37.82	111	94	52	129	0	0	4	0.331209	6	0.489919	11	0.927123	0	0	0	0	0	0	0	0
224	Ca8:2207729-2208429	700	32.29	200	72	154	274	59	3.69148	41	1.87204	142	6.39367	26	1.20839	29	1.2768	87	3.84785	47	2.20465	89	5.05142
225	Ca3:6976211-6976482	271	35.42	71	53	43	104	26	4.20195	30	3.53819	43	5.00103	29	3.48145	33	3.75289	45	5.14091	43	5.21003	31	4.54479
226	scaffold1324:288074-288344	270	30.74	107	52	31	80	18	2.91981	16	1.89402	31	3.61874	8	0.963958	14	1.59803	23	2.63731	24	2.91869	42	6.18026
227	Ca1:1249554-1249932	378	39.68	100	59	91	128	26	3.01251	18	1.52198	29	2.41805	27	2.32383	20	1.63065	12	0.982847	7	0.608061	27	2.83788
228	Ca5:30422835-30423365	530	34.91	144	84	101	201	254	20.9896	203	12.2419	256	15.2238	177	10.865	173	10.0599	170	9.93046	173	10.7179	207	15.5173
229	Ca4:28592436-28592948	512	32.03	152	109	55	196	16	1.36866	13	0.811526	66	4.06288	15	0.953132	30	1.80581	54	3.26528	19	1.2185	23	1.78476
230	Ca7:1016193-1016568	375	41.87	118	47	110	100	1	0.116793	55	4.68771	50	4.20241	45	3.90403	37	3.04083	55	4.54075	24	2.10146	38	4.026
231	Ca5:32221497-32221806	309	37.54	111	32	84	82	4	0.566954	15	1.55154	36	3.67201	7	0.737006	12	1.19686	29	2.9056	7	0.743841	12	1.54292
232	scaffold553:282241-282547	306	31.7	134	52	45	75	34	4.86636	64	6.68479	87	8.96103	64	6.80441	48	4.83439	45	4.55289	33	3.54106	65	8.43944
233	Ca1:34163213-34163459	246	35.37	88	32	55	71	0	0	2	0.259851	5	0.640612	2	0.264501	2	0.250563	3	0.377557	1	0.133477	2	0.32301
234	Ca6:1953956-1954638	682	34.02	258	54	178	192	2	0.128438	25	1.17161	16	0.739427	20	0.954064	10	0.451895	15	0.680931	1	0.0481456	16	0.932088
235	Ca3:549652-550024	372	55.11	84	156	49	83	28	3.29656	89	7.64674	95	8.04898	95	8.3083	80	6.62779	91	7.57347	106	9.35629	44	4.69928
236	scaffold1490:96742-97229	487	34.91	140	60	110	177	41	3.68724	12	0.787556	39	2.52404	9	0.601236	7	0.442987	5	0.317861	25	1.68559	6	0.48949
237	Ca6:44381968-44382534	566	33.22	206	111	77	172	235	18.1843	142	8.01865	147	8.1858	157	9.02433	110	5.9896	145	7.93137	95	5.51122	72	5.05403
238	Ca4:28788249-28788615	366	34.15	134	76	49	107	763	91.304	539	47.0692	641	55.1997	386	34.3114	504	42.4396	561	47.4546	517	46.3821	730	79.2434
239	Ca7:6904959-6905168	209	44.5	48	43	50	68	0	0	0	0	1	0.150804	2	0.311326	1	0.14746	0	0	2	0.314213	1	0.190097
240	scaffold2617:400643-401004	361	26.87	137	59	38	127	52	6.30874	28	2.47902	96	8.38154	34	3.0641	29	2.47578	71	6.08902	45	4.09304	77	8.47432
241	scaffold553:401912-402214	302	36.42	105	65	45	87	1	0.145024	13	1.37583	11	1.14801	6	0.646362	6	0.612302	6	0.615093	2	0.217452	5	0.657786
242	scaffold2275:9302-9602	300	41.67	83	57	68	92	148	21.6066	294	31.3224	119	12.5022	218	23.6411	237	24.3472	163	16.8214	351	38.4173	248	32.8437
243	Ca5:34844840-34845062	222	34.23	85	47	29	61	653	128.827	545	78.4644	624	88.5914	446	65.3602	385	53.4478	429	59.8275	371	54.8734	406	72.6599
244	Ca8:16473439-16473760	321	29.28	122	35	59	105	0	0	3	0.298707	10	0.981872	7	0.709455	10	0.9601	12	1.15737	7	0.716034	9	1.11393
245	Ca4:45646492-45646778	286	24.48	103	37	33	113	4	0.612548	1	0.111754	2	0.220406	1	0.113754	0	0	1	0.108251	2	0.229617	0	0
246	Ca7:7916030-7916593	563	35.35	164	70	129	200	1	0.0777925	7	0.397392	5	0.279912	4	0.231144	4	0.218964	4	0.219962	0	0	2	0.141138
247	Ca4:37724723-37725231	508	36.02	143	69	114	182	9	0.775935	12	0.755	29	1.79926	36	2.30553	29	1.75937	28	1.70644	14	0.904909	19	1.48597
248	Ca6:59292137-59292467	330	43.03	80	65	77	108	26	3.45069	45	4.35841	18	1.71917	32	3.15477	7	0.653741	24	2.25161	8	0.796007	11	1.32434
249	scaffold1490:91343-92172	829	39.08	254	115	209	251	66	3.48687	55	2.1205	51	1.93899	45	1.766	34	1.264	26	0.970991	28	1.10903	22	1.05436
250	Ca1:8372626-8372832	206	36.41	51	63	12	80	0	0	6	0.930922	4	0.612002	6	0.94758	9	1.34647	5	0.751449	1	0.159395	4	0.771462
251	Ca3:4438935-4439272	337	32.34	122	79	30	106	16	2.07939	7	0.663892	2	0.187051	2	0.193078	1	0.0914517	6	0.551211	4	0.389736	7	0.825258
252	Ca1:18554771-18555491	720	34.31	287	130	117	186	11	0.669124	3	0.133174	11	0.481526	5	0.225928	9	0.38524	15	0.644993	15	0.684068	10	0.551809
253	Ca7:41351690-41351965	275	43.64	62	16	104	93	11	1.75189	194	22.5475	250	28.6528	301	35.6095	359	40.2331	297	33.4365	268	31.9995	205	29.6171
254	scaffold36:103102-103450	348	48.56	82	120	49	97	6	0.755124	26	2.38794	22	1.99252	29	2.71113	22	1.94834	23	2.04619	14	1.32096	5	0.570837
255	Ca6:26551968-26552383	415	36.14	130	64	86	135	423	44.6415	398	30.6524	283	21.4931	334	26.1836	428	31.7846	292	21.7837	407	32.2023	272	26.0401
256	Ca4:1229039-1229348	309	39.81	91	80	43	95	2	0.283477	5	0.517179	17	1.73401	1	0.105287	1	0.0997386	9	0.901738	103	10.9451	0	0
257	Ca1:43638858-43639156	298	37.92	137	33	80	48	35	5.14397	15	1.60881	18	1.90378	32	3.49354	27	2.79235	24	2.4934	21	2.3139	16	2.13317
258	Ca4:12474314-12474524	210	43.33	69	53	38	50	72	15.0162	86	13.0891	125	18.7608	122	18.9005	120	17.611	121	17.8387	144	22.5156	87	16.4597
259	Ca6:51540773-51541099	326	43.25	83	81	60	102	24	3.22433	41	4.01972	38	3.67389	47	4.69042	50	4.72687	30	2.84905	25	2.51804	20	2.43744
260	Ca4:47400940-47401179	239	34.73	98	48	35	58	0	0	7	0.936115	4	0.5275	8	1.08899	6	0.773704	6	0.777231	7	0.961703	4	0.664942
261	Ca6:45484320-45484738	418	31.34	145	82	49	142	8	0.838224	21	1.60573	40	3.01609	5	0.389158	44	3.24413	46	3.40705	79	6.20571	18	1.71087
262	Ca3:3722863-3723211	348	32.76	111	68	46	123	68	8.55807	104	9.55176	83	7.51725	98	9.16175	61	5.40222	61	5.42684	22	2.07579	48	5.48004
263	Ca5:7051088-7051330	242	29.05	78	29	41	93	26	4.70548	24	3.16975	30	3.9072	18	2.41985	22	2.80175	32	4.09384	27	3.66344	19	3.11932
264	Ca4:42571598-42571841	243	34.98	93	36	49	65	0	0	0	0	0	0	0	0	0	0	0	0	3	0.405374	0	0
265	Ca6:3382020-3382589	569	44.82	185	217	38	129	6	0.461833	0	0	2	0.110784	5	0.285884	18	0.974949	12	0.652928	2	0.115414	8	0.558598
266	Ca6:34299599-34299873	274	47.45	72	43	87	72	0	0	19	2.21632	17	1.9555	7	0.83115	16	1.79966	25	2.82479	9	1.07853	2	0.290002
267	Ca6:15450029-15450385	356	46.48	61	128	37	129	1	0.123026	33	2.96274	50	4.4267	44	4.021	43	3.72255	62	5.39185	9	0.830105	14	1.56243
268	Ca5:23068964-23069384	420	33.1	128	59	80	153	497	51.8267	519	39.4955	648	48.6279	721	55.8493	492	36.1025	666	49.0932	730	57.0708	672	63.5684
269	Ca5:42421733-42422056	323	35.29	117	63	51	92	1	0.135595	10	0.989525	4	0.390317	9	0.906508	20	1.90831	17	1.62946	22	2.23646	9	1.10704
270	Ca6:1903546-1903836	290	44.14	83	91	37	79	11	1.66127	37	4.07787	23	2.49971	18	2.01933	26	2.7631	20	2.13515	6	0.679351	20	2.74002
271	Ca5:45899321-45900820	1499	31.89	477	219	259	544	2	0.0584352	7	0.149254	13	0.273339	3	0.0651106	4	0.0822394	17	0.35111	7	0.153334	8	0.212036
272	Ca4:38843503-38843716	213	39.44	64	34	50	65	0	0	5	0.750274	2	0.295945	11	1.68014	17	2.45975	6	0.872104	9	1.38741	1	0.186527
273	Ca6:52183224-52183543	319	26.65	128	46	39	106	10	1.37295	2	0.200387	1	0.0988028	2	0.203972	1	0.096612	2	0.194105	0	0	1	0.124546
274	Ca1:18050223-18050753	530	36.04	184	115	76	155	188	15.5356	200	12.061	174	10.3475	175	10.7422	139	8.08278	138	8.0612	142	8.79738	152	11.3943
275	Ca5:45611446-45612173	727	28.34	233	104	102	288	7	0.421706	4	0.175855	7	0.303475	6	0.268503	6	0.254354	16	0.681369	5	0.225827	6	0.327898
276	Ca1:1043560-1044202	642	30.53	221	105	91	225	28	1.91016	17	0.846337	115	5.64576	4	0.202701	5	0.240025	54	2.60409	16	0.818325	37	2.28975
277	Ca7:17226528-17226804	276	33.7	102	43	50	81	0	0	4	0.463212	6	0.685176	2	0.235751	3	0.334992	10	1.12173	2	0.237937	4	0.575801
278	Ca4:47722597-47723227	630	32.22	196	101	102	231	37	2.57222	48	2.43517	104	5.20299	24	1.23937	36	1.7611	58	2.85026	27	1.40723	68	4.28835
279	Ca3:32571218-32572026	808	38.24	203	165	144	296	6	0.325227	14	0.553791	15	0.585113	9	0.362379	24	0.915422	22	0.842962	17	0.690841	17	0.835909
280	Ca1:7069085-7069292	207	31.4	108	21	44	34	15	3.17371	3	0.463212	13	1.9794	3	0.471501	1	0.148885	4	0.598255	2	0.317249	2	0.383867
281	Ca7:2399486-2399871	385	30.91	157	69	50	109	21	2.38894	17	1.41129	43	3.5202	4	0.338011	10	0.800499	30	2.41244	13	1.10872	48	4.95338
282	Ca3:18356226-18356444	218	43.12	64	37	57	60	34	6.83076	114	16.7139	148	21.3976	128	19.1023	153	21.63	165	23.4328	120	18.0745	96	17.4959
283	Ca7:29331179-29331501	322	41.3	86	96	37	103	10	1.36016	14	1.38964	12	1.17459	4	0.404144	12	1.14854	33	3.17289	11	1.1217	4	0.493544
284	scaffold769:65877-66188	311	33.76	120	50	55	86	4	0.563308	3	0.308312	28	2.83764	2	0.209219	12	1.18917	18	1.79188	6	0.633478	11	1.40525
285	Ca8:16474078-16474297	219	32.88	74	35	37	73	57	11.3993	22	3.21076	49	7.05199	31	4.60521	30	4.22181	42	5.93747	22	3.29852	34	6.16817
286	Ca8:3913380-3913693	313	45.37	77	74	68	94	13	1.81905	0	0	3	0.30209	0	0	0	0	0	0	1	0.104905	0	0
287	Ca5:15299311-15299689	378	39.42	84	90	59	145	5	0.579328	2	0.169109	15	1.25072	4	0.344271	6	0.489194	8	0.655231	2	0.173732	11	1.15617
288	Ca3:6292492-6292692	200	29	80	21	37	62	3	0.656958	36	5.7531	81	12.7648	36	5.85604	68	10.4785	63	9.7523	14	2.29847	89	17.68
289	Ca4:21956542-21956808	266	36.09	103	43	53	67	0	0	0	0	3	0.355467	0	0	1	0.115862	2	0.23278	4	0.493764	0	0
290	Ca6:38931507-38931801	294	37.41	96	54	56	88	1	0.14897	3	0.326139	3	0.321613	3	0.331975	3	0.314482	7	0.737135	2	0.223369	7	0.945959
291	scaffold783:243515-244220	705	33.19	263	104	130	208	0	0	5	0.226678	17	0.760011	0	0	2	0.0874304	21	0.922203	17	0.791773	4	0.22542
292	scaffold2269:44438-45591	1153	47.61	307	246	303	297	18	0.683738	12	0.332645	4	0.109343	18	0.507896	53	1.41667	19	0.510177	18	0.512606	69	2.37761
293	Ca7:1283647-1283864	217	35.94	84	50	28	55	0	0	2	0.294577	4	0.580979	1	0.149924	0	0	6	0.856028	0	0	2	0.366178
294	scaffold284:550721-551565	844	36.49	307	169	139	229	161	8.35468	111	4.20349	196	7.31937	113	4.3558	123	4.49143	122	4.47521	114	4.4351	147	6.91985
295	Ca4:41432105-41432419	314	41.08	116	55	74	69	65	9.0663	80	8.1431	133	13.35	100	10.361	91	8.93169	117	11.5359	68	7.11082	51	6.45301
296	Ca6:21295850-21296129	279	33.69	99	37	57	86	11	1.72677	1	0.114558	2	0.225936	1	0.116608	5	0.552316	2	0.221933	2	0.235378	2	0.284805
297	Ca4:41267323-41267571	248	29.03	87	36	36	89	1	0.176602	2	0.257755	2	0.254178	2	0.262368	1	0.124271	1	0.124837	0	0	0	0
298	Ca8:3621173-3621473	300	29	86	35	52	127	1	0.145991	8	0.852311	0	0	0	0	0	0	2	0.206398	0	0	1	0.132434
299	Ca6:4666791-4667227	436	33.03	159	77	67	133	33	3.31493	37	2.71234	67	4.84338	32	2.38779	63	4.45324	48	3.40841	65	4.89517	41	3.7361
300	Ca7:33911885-33912124	239	44.77	53	62	45	79	35	6.41382	68	9.09369	58	7.64874	82	11.1621	83	10.7029	60	7.77231	67	9.20487	42	6.98189
301	Ca6:8273724-8274082	358	38.55	107	66	72	113	6	0.734031	9	0.803505	6	0.528236	7	0.636131	5	0.430436	5	0.432398	5	0.458593	0	0
302	Ca4:20575012-20575632	620	38.39	217	159	79	165	10	0.706406	10	0.515511	12	0.610028	11	0.577209	8	0.397667	8	0.39948	10	0.529601	5	0.320405
303	scaffold1631:204274-205016	742	35.58	282	143	121	196	17	1.00344	41	1.76608	111	4.71497	42	1.84152	49	2.03523	98	4.08901	44	1.94711	59	3.15915
304	Ca7:47494754-47495585	831	34.3	263	146	139	283	0	0	1	0.0384617	5	0.18964	3	0.11745	6	0.222521	2	0.0745119	0	0	1	0.0478102
305	Ca3:34931617-34932091	474	34.18	143	67	95	169	3	0.277197	7	0.472008	15	0.997408	0	0	4	0.260078	5	0.326579	5	0.346364	7	0.586734
306	Ca6:4086972-4087267	295	34.92	99	59	44	93	86	12.768	109	11.8096	135	14.4235	88	9.70493	72	7.52198	117	12.2789	52	5.78791	85	11.4477
307	Ca1:26719938-26720562	624	35.42	180	95	126	223	48	3.36902	82	4.20009	90	4.54588	104	5.42226	83	4.09935	106	5.25918	105	5.52517	69	4.39325
308	Ca1:13681208-13681449	241	41.91	80	29	72	60	3	0.545193	8	1.06097	10	1.3078	13	1.75492	9	1.15093	21	2.69773	6	0.817476	8	1.31885
309	C11176802:11556-11996	440	38.64	145	54	116	125	1	0.0995391	10	0.726401	18	1.28938	14	1.03516	13	0.910568	21	1.47762	12	0.895508	3	0.270888
310	Ca5:41854037-41854377	340	37.65	102	59	69	110	0	0	2	0.18801	5	0.463501	0	0	5	0.453224	7	0.637405	0	0	3	0.350561
311	Ca3:33946413-33946946	533	29.64	184	73	85	191	7	0.575198	9	0.53969	31	1.83314	3	0.183116	11	0.636044	25	1.45214	26	1.60172	12	0.89449
312	Ca3:35247303-35247525	222	29.28	76	27	38	81	0	0	2	0.287943	11	1.56171	0	0	0	0	1	0.139458	4	0.591627	0	0
313	Ca6:3693093-3693982	889	37.57	277	197	137	278	144	7.09426	207	7.44214	160	5.67255	308	11.2715	176	6.10144	126	4.38799	178	6.57444	139	6.21204
314	Ca5:17162451-17163513	1062	32.3	311	162	181	408	8	0.329922	39	1.17373	90	2.67103	34	1.04156	32	0.928639	131	3.81894	31	0.958469	19	0.710805
315	Ca4:40500406-40500672	266	38.35	74	40	62	90	11	1.81116	5	0.600783	2	0.236978	4	0.489227	0	0	1	0.11639	0	0	1	0.149362
316	scaffold876:169049-169401	352	27.56	117	40	57	138	21	2.6129	9	0.817201	16	1.43264	7	0.646974	18	1.57598	19	1.67112	11	1.0261	16	1.80592
317	Ca4:4918271-4918512	241	40.66	52	79	19	91	0	0	5	0.663105	8	1.04624	4	0.539976	13	1.66245	10	1.28463	4	0.544984	2	0.329712
318	Ca6:19380897-19381125	228	30.7	104	16	54	54	0	0	1	0.140183	5	0.691186	0	0	5	0.67586	3	0.407364	2	0.288029	2	0.348511
319	Ca5:35227510-35229173	1663	29.71	569	232	262	600	7	0.184354	40	0.768771	94	1.78154	17	0.332574	48	0.889551	131	2.4388	37	0.73055	77	1.83959
320	Ca4:8326492-8326872	380	43.95	118	110	57	95	3	0.345767	8	0.672877	9	0.746481	18	1.54106	12	0.973239	14	1.14062	10	0.864086	2	0.209107
321	scaffold1918:203697-204174	477	31.87	157	71	81	168	42	3.85636	19	1.27311	31	2.04835	10	0.682046	20	1.29221	49	3.18034	17	1.17023	54	4.49777
322	Ca2:3308505-3309010	505	34.06	170	103	69	163	73	6.33108	76	4.81007	102	6.36603	60	3.86537	53	3.23449	63	3.8623	61	3.96624	48	3.77634
323	C11181782:13524-13764	240	35.42	94	51	34	61	0	0	6	0.799041	2	0.262651	1	0.135557	6	0.770481	5	0.644993	2	0.273627	2	0.331086
324	Ca6:54114755-54115189	434	39.4	150	103	68	113	37	3.73386	92	6.77528	77	5.59192	63	4.72262	73	5.18388	73	5.2075	174	13.1644	63	5.7673
325	scaffold1918:235289-235541	252	27.38	103	45	24	80	3	0.521395	2	0.253664	8	1.00057	0	0	3	0.366896	4	0.491424	5	0.651494	3	0.472979
326	Ca5:12120285-12120584	299	28.09	128	50	34	87	16	2.34366	1	0.106895	12	1.26494	4	0.435232	10	1.03074	16	1.65671	7	0.768719	19	2.52467
327	Ca6:44383110-44383392	282	41.13	86	63	53	80	27	4.19335	27	3.06016	43	4.80595	52	5.9991	41	4.48081	40	4.39144	24	2.79449	24	3.3813
328	Ca4:16099468-16100338	870	26.09	383	133	94	260	10	0.503416	4	0.14695	20	0.724554	3	0.112185	8	0.283395	9	0.320273	10	0.377417	16	0.730672
329	Ca6:58982283-58982593	310	47.42	78	77	70	85	6	0.847688	69	7.11404	45	4.57521	45	4.72262	88	8.74868	78	7.78986	27	2.85985	35	4.48568
330	scaffold913:31278-31615	337	31.75	119	40	67	111	120	15.5954	181	17.1663	431	40.3095	113	10.9089	127	11.6144	201	18.4656	521	50.7631	106	12.4968
331	Ca1:17135361-17135758	397	31.49	113	68	57	159	17	1.87545	7	0.563556	9	0.714516	9	0.737537	12	0.931563	10	0.779841	13	1.07521	16	1.60122
332	Ca5:42098100-42098527	427	33.96	140	75	70	142	0	0	5	0.374258	2	0.147626	2	0.152382	4	0.288705	3	0.217515	1	0.0768976	6	0.558271
333	Ca5:20920921-20921158	237	40.51	78	37	59	63	13	2.40238	1	0.134859	2	0.265975	2	0.274545	2	0.260078	0	0	0	0	0	0
334	Ca5:22657429-22658004	575	31.13	205	64	115	191	249	18.9661	217	12.062	306	16.7731	207	11.7121	157	8.41499	213	11.4685	159	9.07967	180	12.4373
335	Ca4:14701362-14702396	1034	35.11	357	201	162	314	49	2.0755	28	0.865499	56	1.70698	58	1.8249	61	1.81816	53	1.58691	61	1.93709	54	2.07489
336	Ca5:38220402-38220988	586	38.91	209	117	111	149	10	0.747392	10	0.545421	13	0.699207	11	0.610698	8	0.42074	12	0.633987	17	0.952559	10	0.677991
337	Ca6:56360098-56362073	1975	31.19	836	363	253	523	13	0.288285	23	0.372212	65	1.0373	20	0.329454	23	0.358907	57	0.89352	25	0.415636	27	0.543148
338	Ca1:39865093-39865363	270	29.63	104	51	29	86	0	0	0	0	3	0.350201	6	0.722968	0	0	0	0	2	0.243224	0	0
339	scaffold1439:91246-95475	4229	34.38	1769	833	621	1006	7	0.0724948	21	0.158712	49	0.36519	14	0.107702	38	0.276928	52	0.380682	38	0.295044	22	0.206684
340	Ca5:30816804-30817087	283	34.98	95	35	64	89	0	0	3	0.338816	6	0.668228	3	0.344879	10	1.08902	13	1.42218	1	0.116026	4	0.561559
341	scaffold812:534321-534740	419	40.81	139	111	60	109	0	0	6	0.457685	16	1.20355	4	0.310583	11	0.809097	8	0.591116	6	0.470195	5	0.474108
342	Ca4:31142055-31142278	223	37.67	89	14	70	50	4	0.7856	7	1.00328	10	1.41337	6	0.875343	7	0.96742	20	2.77665	7	1.0307	7	1.24714
343	Ca5:30126617-30126830	213	41.78	66	48	41	58	0	0	17	2.55093	41	6.06686	31	4.73493	18	2.60444	12	1.74421	98	15.1073	6	1.11916
344	Ca7:20490696-20490987	291	28.18	86	33	49	123	31	4.66568	33	3.62452	22	2.38281	10	1.11799	25	2.6477	19	2.02142	16	1.80538	19	2.59407
345	Ca7:34270778-34271015	237	35.86	77	39	46	75	15	2.77197	10	1.34859	10	1.32988	9	1.23545	13	1.69051	11	1.43695	8	1.10836	16	2.68221
346	Ca1:10191517-10192124	607	33.44	184	96	107	220	160	11.5446	64	3.36993	2	0.103849	59	3.16224	17	0.863141	3	0.153013	1	0.0540944	2	0.130907
347	Ca2:16665904-16666174	270	38.15	79	32	71	88	0	0	0	0	0	0	67	8.07315	1	0.114145	0	0	1	0.121612	0	0
348	Ca5:9164754-9165296	542	32.47	157	91	85	209	20	1.61613	25	1.47425	33	1.919	54	3.24135	206	11.7136	41	2.34197	31	1.87803	37	2.71221
349	Ca2:8762375-8762815	440	36.82	164	40	122	114	6	0.597235	9	0.653761	7	0.501424	7	0.51758	10	0.700437	10	0.703629	0	0	9	0.812665
350	Ca3:23723221-23724457	1236	33.25	367	199	212	458	0	0	29	0.749909	35	0.892503	24	0.63172	26	0.648301	48	1.20232	27	0.717276	34	1.0929
351	Ca2:31534947-31535295	348	25.57	114	39	50	145	40	5.03416	5	0.459219	5	0.452846	5	0.467436	4	0.354244	13	1.15654	16	1.50967	2	0.228335
352	Ca2:36632416-36633015	599	41.57	162	139	110	188	0	0	7	0.373508	1	0.0526179	3	0.162939	2	0.102902	5	0.258428	1	0.0548168	1	0.0663277
353	Ca5:32709267-32709704	437	30.43	140	59	74	164	10	1.00222	14	1.02394	31	2.23584	15	1.11671	20	1.41049	17	1.20438	30	2.25414	17	1.54557
354	Ca5:42096378-42096656	278	28.06	107	30	48	93	0	0	0	0	6	0.680247	0	0	1	0.110861	0	0	0	0	0	0
355	Ca7:23586941-23587280	339	36.87	111	62	63	103	14	1.80873	6	0.565693	10	0.929737	6	0.575815	2	0.181824	7	0.639285	9	0.871733	11	1.28918
356	Ca5:8679755-8680213	458	34.06	132	88	68	170	4	0.382508	4	0.279141	8	0.550534	2	0.142068	10	0.672909	5	0.337988	10	0.716928	14	1.21446
357	Ca3:32573050-32573970	920	36.41	257	160	175	328	12	0.571268	20	0.694819	25	0.85647	22	0.777977	13	0.435489	24	0.807644	14	0.499667	10	0.431851
358	Ca8:4408679-4409027	348	31.32	108	52	57	131	47	5.91514	29	2.66347	10	0.905692	26	2.43067	27	2.39115	25	2.22412	21	1.98144	19	2.16918
359	Ca3:39733805-39734200	395	32.91	141	72	58	124	10	1.10879	1	0.0809156	10	0.797926	4	0.329454	5	0.390117	11	0.862168	5	0.415636	5	0.502915
360	Ca3:26773098-26773374	276	38.41	94	61	45	76	0	0	0	0	0	0	0	0	2	0.223328	0	0	0	0	0	0
361	scaffold1943:102055-102779	724	32.46	234	117	118	255	23	1.39135	12	0.529751	23	1.00127	18	0.808846	10	0.42568	20	0.85524	15	0.680289	23	1.26215
362	Ca6:23868853-23869056	203	41.87	55	54	31	63	5	1.07875	15	2.3617	4	0.621046	8	1.28211	6	0.910913	8	1.22009	7	1.13225	4	0.782862
363	Ca6:12569668-12570186	518	32.05	171	120	46	181	8	0.676405	1	0.061702	11	0.669303	2	0.125612	8	0.475973	5	0.298839	2	0.126777	0	0
364	Ca3:33764567-33764878	311	27.33	107	35	50	119	19	2.67571	5	0.513853	19	1.92554	0	0	15	1.48646	15	1.49323	8	0.844637	0	0
365	Ca5:41499235-41499471	236	43.22	59	72	30	75	0	0	25	3.38577	21	2.80458	22	3.03279	19	2.48121	22	2.88607	19	2.64352	19	3.19862
366	Ca7:17226568-17226804	236	33.47	83	36	43	74	0	0	1	0.135431	1	0.133551	2	0.275708	0	0	0	0	1	0.139133	0	0
367	Ca3:27649471-27652170	2699	29.79	1034	481	323	861	52	0.843814	81	0.959205	179	2.09031	44	0.530373	82	0.936338	143	1.64032	55	0.669115	136	2.00197
368	Ca1:43893170-43893494	324	28.4	147	64	28	85	41	5.54224	26	2.56482	28	2.72379	15	1.50618	15	1.42682	34	3.24886	15	1.52015	38	4.65972
369	Ca3:30286842-30287268	426	35.68	122	80	72	152	17	1.74778	3	0.225082	5	0.369931	1	0.0763699	2	0.144691	6	0.436052	3	0.231234	4	0.373054
370	Ca1:43850272-43850556	284	41.55	92	78	40	74	7642	1178.51	8802	990.586	7976	885.17	7292	835.334	4102	445.142	7301	795.904	6753	780.763	5833	816.009
371	Ca4:12105741-12108951	3210	34.58	990	530	580	1110	47	0.641267	33	0.328578	70	0.687311	32	0.324322	28	0.268828	73	0.704068	31	0.317101	57	0.705491
372	scaffold290:722305-722705	400	40	105	55	105	135	6	0.656958	16	1.27847	21	1.6547	18	1.46401	20	1.54096	12	0.92879	16	1.31341	3	0.297977
373	Ca7:1283623-1283853	230	36.09	86	54	29	61	0	0	1	0.138964	3	0.411106	0	0	1	0.133997	4	0.538429	0	0	4	0.690961
374	Ca4:14738827-14739037	210	34.29	74	31	41	64	0	0	0	0	1	0.150086	0	0	0	0	0	0	0	0	0	0
375	Ca3:6485449-6485763	314	30.25	111	55	40	108	0	0	0	0	3	0.301128	0	0	0	0	8	0.788782	0	0	0	0
376	scaffold260:101582-102350	768	28.65	246	101	119	302	0	0	0	0	0	0	5	0.211807	2	0.0802584	10	0.403121	0	0	7	0.362125
377	Ca6:11451263-11451673	410	26.59	115	33	76	186	132	14.1006	121	9.43258	438	33.6706	66	5.23711	75	5.63766	225	16.9901	191	15.2964	271	26.2607
378	scaffold553:605544-606649	1105	34.75	447	224	160	274	213	8.44236	259	7.49146	401	11.4378	234	6.88946	255	7.11213	344	9.63813	219	6.50763	401	14.418
379	Ca1:23946004-23946364	360	44.44	125	61	99	75	10	1.21659	6	0.532694	12	1.0506	9	0.813339	6	0.513654	7	0.601994	3	0.273627	1	0.110362
380	Ca5:23930058-23930617	559	43.45	150	194	48	165	1	0.0783492	71	4.05953	171	9.64149	80	4.65597	102	5.62354	128	7.08916	59	3.46562	34	2.41651
381	Ca4:33872871-33873158	287	44.95	91	38	91	67	5	0.763017	44	4.90004	140	15.3747	0	0	62	6.65781	0	0	91	10.4112	0	0
382	Ca8:16472962-16473267	305	35.41	95	51	57	102	2	0.287195	2	0.209585	18	1.86008	2	0.213335	11	1.11151	14	1.4211	2	0.215313	9	1.17237
383	Ca7:7107172-7108054	882	34.13	304	141	160	277	8	0.397254	11	0.398615	10	0.357348	11	0.405748	11	0.384367	26	0.912644	9	0.335054	15	0.675685
384	Ca5:29368237-29368451	214	36.45	65	40	38	71	952	194.836	784	117.093	486	71.5785	417	63.3949	402	57.8941	433	62.6427	140	21.481	345	64.0511
385	scaffold260:364927-365634	707	37.62	238	106	160	203	86	5.32752	64	2.89328	51	2.27358	90	4.14147	45	1.96162	47	2.05814	78	3.62256	44	2.47261
386	Ca6:52501276-52501517	241	30.71	77	53	21	90	5	0.908656	2	0.265242	15	1.96171	1	0.134994	5	0.639403	12	1.54156	6	0.817476	8	1.31885
387	Ca6:55808837-55809233	396	36.36	92	82	62	160	2	0.221198	8	0.64569	15	1.19387	9	0.739399	5	0.389132	6	0.469086	3	0.248752	14	1.40461
388	Ca5:8282340-8282583	243	45.27	50	86	24	83	9	1.62212	18	2.36753	10	1.29704	22	2.94543	11	1.39511	20	2.54812	6	0.810748	8	1.30799
389	Ca5:33023657-33023958	301	35.22	93	67	39	102	0	0	3	0.318555	11	1.15182	6	0.64851	0	0	4	0.411424	3	0.327262	1	0.131994
390	Ca5:34041362-34041710	348	34.48	103	59	61	125	1	0.125854	3	0.275531	4	0.362277	1	0.0934873	1	0.088561	8	0.711717	4	0.377417	11	1.25584
391	Ca8:3231919-3232504	585	35.38	203	156	51	175	4	0.299468	9	0.491718	17	0.91591	17	0.94542	13	0.684872	19	1.00553	11	0.617416	10	0.67915
392	scaffold242:469966-470389	423	37.35	106	49	109	159	64	6.62653	174	13.1473	184	13.71	188	14.4594	297	21.639	411	30.0814	52	4.03649	243	22.8238
393	Ca2:9499165-9499466	301	34.22	107	69	34	91	47	6.83877	100	10.6185	107	11.2041	64	6.91744	75	7.67921	59	6.06851	49	5.34528	46	6.07174
394	Ca7:664262-664691	429	37.76	118	81	81	149	407	41.5512	339	25.2564	235	17.2652	327	24.7983	212	15.23	204	14.7221	204	15.614	220	20.3745
395	Ca4:47405990-47407012	1022	34.05	437	207	141	237	13	0.557107	13	0.406557	25	0.770991	13	0.413832	11	0.331714	29	0.878504	10	0.321285	15	0.583125
396	Ca4:10885636-10886138	502	32.27	156	84	78	184	0	0	2	0.127337	16	1.00456	1	0.0648079	1	0.0613929	13	0.801745	2	0.130818	0	0
397	scaffold4602:16312-16715	403	33.5	130	63	72	138	23	2.49959	12	0.951712	30	2.34626	6	0.484371	21	1.60596	19	1.45964	7	0.57034	30	2.95759
398	Ca3:34711113-34711364	251	29.88	87	33	42	89	0	0	0	0	4	0.50228	0	0	0	0	3	0.370036	1	0.130818	0	0
399	Ca4:9075533-9075821	288	39.93	68	37	78	105	0	0	4	0.443912	6	0.656627	5	0.564819	2	0.214022	5	0.537495	0	0	1	0.137952
400	scaffold793:132720-133801	1081	32.84	303	200	155	423	5	0.202577	31	0.916569	45	1.31204	6	0.180575	36	1.02636	77	2.20527	26	0.789748	26	0.955585
401	Ca4:29987298-29987604	306	37.58	107	59	56	84	47	6.72702	66	6.89369	85	8.75503	77	8.18655	67	6.748	94	9.51049	98	10.5159	77	9.99749
402	Ca6:13014627-13016042	1415	38.66	514	343	204	354	50	1.5476	858	19.3803	107	2.38335	491	11.289	141	3.07103	68	1.48782	67	1.55474	175	4.91364
403	Ca3:6979155-6979400	245	31.43	78	47	30	90	0	0	6	0.782734	14	1.80103	5	0.66395	14	1.7611	16	2.02186	6	0.804129	8	1.29731
404	scaffold1439:88490-88854	364	30.77	150	72	40	102	101	12.1525	69	6.05866	134	11.6028	54	4.82641	63	5.3341	82	6.97443	80	7.21655	122	13.3162
405	Ca7:33911880-33912124	244	44.44	55	62	46	80	33	5.92339	52	6.8115	43	5.55442	67	8.9334	94	11.873	56	7.1055	58	7.80511	40	6.51316
406	Ca3:34575743-34576026	283	40.28	104	34	80	65	2	0.309521	7	0.790571	8	0.890971	3	0.344879	3	0.326706	2	0.218796	7	0.81218	3	0.421169
407	Ca3:33863095-33863301	206	41.75	69	57	29	51	0	0	3	0.465461	5	0.765002	0	0	7	1.04726	1	0.15029	1	0.159395	2	0.385731
408	Ca1:608736-609033	297	28.96	125	41	45	86	5	0.737327	4	0.43046	4	0.424486	0	0	2	0.207537	2	0.208483	4	0.442226	0	0
409	scaffold1128:345472-345906	434	44.1	157	46	141	80	2	0.20183	15	1.10467	22	1.59769	19	1.42428	23	1.63328	24	1.71206	10	0.756573	4	0.366178
410	scaffold528:184762-185264	502	32.07	181	84	77	160	38	3.31533	8	0.509349	35	2.19748	13	0.842503	14	0.8595	20	1.23345	14	0.915725	28	2.21603
411	Ca5:44649183-44649558	375	33.6	92	66	60	157	0	0	4	0.340924	12	1.00858	3	0.260269	1	0.0821846	6	0.495355	1	0.0875607	6	0.635684
412	Ca7:24411683-24412321	638	34.64	248	133	88	169	6	0.411886	9	0.45087	20	0.988028	13	0.66291	11	0.531366	9	0.436735	23	1.18372	28	1.74365
413	Ca3:16950638-16950918	280	32.86	111	39	53	77	11	1.7206	17	1.94053	27	3.03924	21	2.44002	20	2.20137	17	1.8797	26	3.04899	20	2.83788
414	Ca8:7391042-7391654	612	32.68	207	104	96	205	4	0.286256	2	0.10445	7	0.360501	3	0.159478	1	0.0503582	3	0.151763	0	0	9	0.584269
415	Ca6:23393368-23393706	338	32.84	84	47	64	143	57	7.38592	56	5.29542	123	11.4696	44	4.23514	48	4.37669	80	7.32774	47	4.56585	63	7.40535
416	Ca5:23218876-23219424	548	29.38	162	74	87	225	9	0.719297	15	0.874863	14	0.805207	9	0.53431	10	0.562395	22	1.24291	4	0.239674	14	1.01501
417	scaffold206:90596-90947	351	36.75	83	74	55	139	161	20.0893	292	26.5892	172	15.4448	92	8.52732	137	12.0292	102	8.99683	147	13.7515	74	8.37618
418	scaffold1348_1:321905-322198	293	36.18	92	64	42	95	2	0.298957	5	0.545421	5	0.537851	5	0.55518	3	0.315555	0	0	1	0.112066	1	0.135598
419	Ca6:42532168-42532660	492	33.94	136	64	103	189	2	0.178037	2	0.129925	0	0	0	0	0	0	1	0.0629262	10	0.667384	2	0.161505
420	Ca4:13279740-13280044	304	39.07	77	53	65	107	102	14.6951	173	18.1887	375	38.8792	208	22.2598	217	21.9992	273	27.8026	347	37.4797	169	22.0869
421	Ca1:16544408-16545134	726	37.33	209	116	155	246	74	4.46418	110	4.84267	46	1.99701	99	4.4364	291	12.3532	175	7.46273	63	2.84934	206	11.2733
422	Ca1:1027576-1028187	611	39.12	163	115	124	209	554	39.7114	558	29.1892	416	21.4591	555	29.5518	438	22.093	401	20.3189	458	24.613	397	25.8149
423	Ca4:24119708-24120277	569	34.09	203	106	88	172	46	3.54072	64	3.59498	100	5.53921	34	1.94401	51	2.76236	63	3.42787	74	4.27032	99	6.91265
424	scaffold1439:93849-95080	1231	36.07	525	250	194	262	0	0	2	0.0519279	9	0.230433	2	0.0528571	1	0.0250359	19	0.477851	2	0.0533473	3	0.0968244
425	Ca7:47985664-47986118	454	34.8	129	64	94	167	4	0.385878	9	0.633601	14	0.971924	14	1.00324	9	0.610954	15	1.0229	21	1.51881	10	0.875116
426	Ca5:31616933-31617268	335	41.79	104	50	90	91	10	1.30738	23	2.19438	16	1.50534	23	2.23365	16	1.47196	16	1.47867	15	1.47024	21	2.49055
427	Ca4:42819882-42820884	1002	33.53	368	207	129	298	0	0	3	0.0956936	0	0	15	0.48703	0	0	1	0.0308979	0	0	2	0.0793019
428	scaffold167:187597-188221	624	37.02	239	121	110	154	5	0.350939	23	1.17807	19	0.959686	26	1.35557	30	1.48169	27	1.3396	16	0.84193	17	1.0824
429	Ca7:16569549-16569994	445	33.71	138	82	68	157	9	0.885786	7	0.502768	7	0.49579	7	0.511764	4	0.277027	10	0.695723	5	0.368936	5	0.446408
430	scaffold812:528532-528808	276	30.07	129	53	30	64	2	0.317371	0	0	13	1.48455	0	0	1	0.111664	0	0	6	0.71381	0	0
431	scaffold553:401912-402244	332	36.75	119	76	46	91	1	0.131919	7	0.67389	7	0.664538	10	0.979927	9	0.835461	7	0.652764	4	0.395606	10	1.19669
432	scaffold1348_1:167547-167779	232	37.93	68	39	49	76	816	154.045	667	91.8897	677	91.9731	456	63.9453	404	53.668	622	83.004	916	129.643	496	84.9406
433	scaffold922:185623-185976	353	24.36	121	32	54	146	4	0.496286	5	0.452715	7	0.625005	3	0.276489	1	0.0873066	2	0.175409	1	0.0930178	2	0.225101
434	scaffold642:251019-251897	878	33.6	269	141	154	314	0	0	5	0.182014	5	0.179488	5	0.185271	1	0.0351016	2	0.0705232	3	0.112193	6	0.271505
435	Ca3:35284837-35285388	551	28.13	193	73	82	203	0	0	2	0.116013	9	0.514815	3	0.177134	12	0.671199	4	0.224753	2	0.119184	4	0.288423
436	Ca8:2672792-2673028	236	39.41	55	67	26	88	0	0	3	0.406292	2	0.267103	1	0.137854	6	0.78354	4	0.52474	1	0.139133	1	0.168349
437	Ca6:14108928-14109373	445	36.85	119	69	95	162	301	29.6246	242	17.3814	218	15.4403	231	16.8882	167	11.5659	195	13.5666	154	11.3632	147	13.1244
438	Ca7:8476983-8477990	1007	30.88	409	185	126	287	139	6.04549	218	6.91921	464	14.5227	71	2.29383	99	3.02989	449	13.8043	144	4.69541	251	9.90298
439	Ca7:27234843-27235344	501	35.33	189	102	75	135	15	1.31129	5	0.318979	9	0.566193	2	0.129875	7	0.430608	1	0.0617958	1	0.0655395	18	1.42743
440	Ca4:17944461-17944882	421	35.15	145	82	66	128	49	5.09754	45	3.41633	43	3.21919	38	2.93652	23	1.68371	28	2.05908	26	2.02783	21	1.98179
441	Ca2:14097472-14097956	484	40.91	137	81	117	149	767	69.4059	1002	66.1685	1088	70.8506	1118	75.1499	1520	96.7876	1358	86.8662	1059	71.8441	1457	119.601
442	scaffold2812:72348-73735	1387	31.22	554	203	230	400	37	1.16835	102	2.35046	183	4.15848	88	2.06413	206	4.57733	325	7.25443	180	4.26125	150	4.29671
443	Ca2:4852217-4852551	334	36.83	107	79	44	104	26	3.40936	1	0.0956936	0	0	0	0	0	0	0	0	0	0	0	0
444	Ca7:28311390-28311597	207	40.58	66	58	26	57	13	2.75055	12	1.85285	5	0.761307	18	2.82901	7	1.0422	23	3.43996	7	1.11037	26	4.99028
445	Ca6:49091080-49091398	318	35.85	119	64	50	85	285	39.2522	183	18.393	198	19.6245	154	15.7553	135	13.0836	267	25.9945	210	21.6837	219	27.3614
446	Ca5:41203685-41203943	258	36.05	99	71	22	66	12	2.03708	2	0.247765	4	0.488653	4	0.504396	6	0.716726	3	0.359996	2	0.254537	1	0.153993
447	scaffold193:326807-327068	261	36.4	88	49	46	78	46	7.71905	23	2.81654	61	7.3663	0	0	43	5.0775	40	4.74478	19	2.39031	23	3.50113
448	Ca6:41382128-41382353	225	32.89	62	28	46	89	27	5.25566	12	1.70462	38	5.32306	6	0.867562	3	0.410923	11	1.51358	12	1.75121	20	3.53158
449	Ca4:30453315-30453763	448	39.51	133	50	127	138	0	0	0	0	1	0.0703529	1	0.0726196	5	0.343965	13	0.898384	1	0.073293	1	0.0886836
450	Ca4:47404134-47405242	1108	33.94	462	206	170	270	4	0.158113	3	0.0865388	21	0.597365	4	0.11745	7	0.194706	14	0.391187	4	0.118539	4	0.143431
451	Ca3:36093683-36093927	244	43.44	67	38	68	71	11	1.97446	12	1.57188	20	2.58345	15	2.00001	26	3.28402	8	1.01507	16	2.15313	11	1.79112
452	Ca5:43932934-43933749	815	44.17	225	176	184	230	29	1.55843	18	0.705901	104	4.02194	44	1.75641	58	2.19327	58	2.20327	72	2.90079	23	1.12122
453	scaffold1918:120348-120554	206	28.16	79	37	21	69	3	0.637823	1	0.155154	2	0.306001	2	0.31586	2	0.299216	7	1.05203	0	0	4	0.771462
454	Ca4:43763039-43764059	1020	30.98	383	155	161	321	331	14.2126	141	4.41823	754	23.2987	299	9.5368	215	6.49621	570	17.301	677	21.7936	256	9.97152
455	Ca4:6200686-6201400	714	36.41	256	155	105	198	104	6.37942	152	6.80416	214	9.4466	110	5.01218	141	6.08615	180	7.80496	132	6.07039	160	8.90314
456	Ca5:29399382-29400446	1064	33.74	386	154	205	319	75	3.08721	41	1.2316	67	1.98469	64	1.95691	59	1.70896	91	2.64787	37	1.14183	61	2.27777
457	Ca7:21027770-21028283	513	32.94	169	69	100	175	10	0.853747	12	0.747641	13	0.798704	18	1.14153	33	1.98252	14	0.844904	22	1.40814	16	1.23915
458	Ca3:26838242-26838641	399	27.57	174	66	44	115	13	1.42698	2	0.160209	30	2.36978	3	0.244613	7	0.540688	12	0.931118	16	1.3167	16	1.59319
459	Ca6:21017734-21018238	504	32.14	124	71	91	218	10	0.868992	8	0.507328	8	0.500287	2	0.129101	4	0.244597	10	0.614279	4	0.260597	6	0.472979
460	scaffold720:287194-287468	274	43.43	64	89	30	91	0	0	0	0	34	3.911	0	0	0	0	0	0	50	5.99184	0	0
461	Ca5:38842815-38843475	660	33.03	180	111	107	262	6	0.398156	11	0.532694	30	1.43264	24	1.18304	20	0.933916	28	1.31344	19	0.945258	27	1.62533
462	Ca1:2885851-2886476	625	37.92	157	118	119	231	280	19.6211	384	19.6372	397	20.0203	381	19.8325	434	21.4009	362	17.9318	248	13.029	269	17.0999
463	Ca3:7048782-7049131	349	53.58	118	42	145	44	46	5.7727	88	8.0591	85	7.67633	100	9.32194	69	6.0932	97	8.60484	56	5.2687	38	4.32593
464	scaffold1348_1:271980-272477	497	43.06	139	137	77	144	29	2.55557	39	2.50806	39	2.47325	45	2.9457	39	2.41841	45	2.80319	44	2.90695	11	0.879342
465	Ca5:23671468-23671744	276	45.65	81	69	57	69	35	5.55399	8	0.926425	3	0.342588	4	0.471501	3	0.334992	6	0.673037	4	0.475874	13	1.87135
466	Ca4:36299283-36299573	290	25.17	106	40	33	111	32	4.83279	23	2.53489	19	2.06498	26	2.9168	29	3.08192	0	0	12	1.3587	1	0.137001
467	Ca7:35411457-35411748	291	27.84	96	56	25	114	0	0	6	0.659003	42	4.549	11	1.22979	12	1.2709	26	2.76616	41	4.62628	18	2.45754
468	Ca6:20998629-20998854	225	38.12	43	42	43	95	780	151.83	717	101.851	739	103.519	473	68.3928	643	88.0745	789	108.565	2187	319.159	656	115.836
469	Ca3:24238669-24238951	282	31.56	99	38	51	94	3	0.465928	11	1.24673	8	0.89413	5	0.576836	16	1.74861	16	1.75658	5	0.582186	35	4.93106
470	Ca3:18530553-18530871	318	37.11	112	62	56	88	24	3.30545	20	2.01017	53	5.25302	21	2.14844	31	3.00439	41	3.99166	27	2.7879	3	0.374814
471	Ca1:2394636-2395163	527	39.85	150	113	97	167	22	1.82835	23	1.39491	10	0.598066	19	1.17294	17	0.994168	15	0.881205	20	1.24612	16	1.20623
472	scaffold1313:153131-153426	295	47.12	74	102	37	82	14	2.07851	28	3.03365	29	3.09839	35	3.85992	55	5.74596	22	2.30886	24	2.67134	13	1.75083
473	Ca6:19232399-19232706	307	31.6	131	46	51	79	13	1.8546	6	0.624658	17	1.7453	2	0.211945	10	1.00388	8	0.806767	6	0.641732	24	3.10595
474	Ca2:7756343-7756754	411	31.87	137	67	64	143	4	0.42625	10	0.777656	5	0.383432	4	0.316628	15	1.12479	12	0.903932	0	0	21	2.03001
475	Ca1:14725717-14726010	293	32.76	79	48	48	118	219	32.7358	157	17.1262	136	14.6296	125	13.8795	116	12.2015	119	12.5741	66	7.39634	181	24.5433
476	scaffold314:651941-652218	277	25.63	81	7	64	125	0	0	0	0	1	0.113784	0	0	0	0	0	0	0	0	14	2.00803
477	scaffold1466:363303-363701	398	48.74	88	137	57	116	22	2.42095	68	5.46078	82	6.49368	77	6.29418	53	4.10407	88	6.84536	75	6.18755	34	3.39404
478	Ca3:26962188-26962389	201	49.75	52	57	43	49	18	3.92214	64	10.1768	65	10.1924	50	8.09293	59	9.04644	66	10.1659	29	4.73743	19	3.7556
479	scaffold1047:329682-330586	904	34.73	251	134	180	339	21	1.01741	36	1.27281	191	6.65924	31	1.11564	39	1.32959	174	5.95905	696	25.2803	70	3.07646
480	Ca4:15826463-15826822	359	38.72	122	22	117	98	0	0	12	1.06836	18	1.58029	9	0.815605	14	1.20186	23	1.98349	7	0.640242	9	0.996023
481	Ca2:7408485-7408897	412	43.93	115	116	65	116	12	1.27565	38	2.94792	37	2.83051	19	1.50033	23	1.72049	45	3.38152	16	1.27516	21	2.02509
482	Ca4:45007596-45007812	216	32.87	80	51	20	65	3	0.608294	0	0	2	0.291834	0	0	0	0	0	0	0	0	0	0
483	scaffold411:274950-275210	260	40	87	55	49	69	0	0	4	0.491718	0	0	3	0.375387	0	0	3	0.357227	2	0.252579	4	0.611235
484	Ca7:9217678-9218045	367	33.79	115	74	50	128	34	4.05751	48	4.18027	61	5.2387	20	1.77295	25	2.0994	14	1.18102	27	2.41567	43	4.65505
485	Ca6:7808180-7808509	329	31.8	124	58	46	99	59	7.85421	66	6.41176	120	11.496	36	3.5599	45	4.2154	65	6.11665	47	4.69075	56	6.7626
486	Ca2:12742423-12742731	308	30.52	107	44	50	107	70	9.95391	60	6.2263	137	14.0194	64	6.76022	76	7.60474	110	11.057	70	7.46256	113	14.5764
487	Ca6:19221189-19221475	286	49.65	69	105	37	75	5	0.765685	10	1.11754	6	0.661219	4	0.455015	6	0.646557	5	0.541253	3	0.344426	4	0.555668
488	Ca1:654146-654478	332	34.34	90	48	66	128	16	2.11071	1	0.09627	0	0	0	0	1	0.092829	1	0.0932521	0	0	1	0.119669
489	Ca2:4544355-4544762	407	39.8	147	97	65	98	4	0.430439	12	0.942358	19	1.47136	15	1.19903	29	2.19596	43	3.27092	6	0.484058	15	1.46426
490	Ca4:47379868-47380110	242	33.88	98	48	34	62	17	3.07666	11	1.4528	14	1.82336	30	4.03309	34	4.32997	35	4.47764	25	3.39207	51	8.37291
491	Ca4:24916327-24916785	458	31.88	166	90	56	146	499	47.7179	499	34.8228	413	28.4213	324	23.015	210	14.1311	337	22.7804	232	16.6327	343	29.7543
492	Ca4:48365577-48366100	523	37.48	146	87	109	181	11	0.921165	8	0.488897	9	0.542376	13	0.808674	8	0.471422	10	0.591963	7	0.439478	10	0.759661
493	Ca7:10888676-10889267	591	35.03	173	82	125	211	12	0.889283	13	0.703048	4	0.21332	40	2.20193	16	0.834361	4	0.209541	0	0	26	1.74786
494	scaffold1687:168539-171643	3104	33.28	824	427	606	1247	52	0.733716	72	0.741379	122	1.23879	46	0.482134	74	0.734737	155	1.54599	76	0.803957	76	0.972777
495	Ca7:15587100-15587644	544	35.85	212	115	80	137	0	0	12	0.705036	1	0.0579377	3	0.179413	10	0.56653	15	0.853668	8	0.482872	12	0.876403
496	scaffold1215:27926-28193	267	47.94	85	41	87	54	0	0	35	4.18973	36	4.24963	3	0.365546	12	1.38513	23	2.66694	21	2.58255	1	0.148803
497	Ca4:43480947-43481372	425	33.18	148	68	73	136	14	1.44273	12	0.902447	0	0	6	0.459297	3	0.217547	5	0.364232	5	0.386297	3	0.280449
498	Ca6:10245401-10245608	207	37.2	60	40	37	70	3	0.634742	19	2.93368	15	2.28392	23	3.61484	22	3.27547	32	4.78604	21	3.33112	10	1.91934
499	Ca6:24183643-24183903	260	25.77	111	40	27	82	32	5.39042	35	4.30253	51	6.1824	31	3.879	21	2.48924	42	5.00118	29	3.6624	55	8.40448
500	scaffold682:288916-289193	277	33.57	82	48	45	102	0	0	9	1.03847	4	0.455135	1	0.11745	17	1.89143	5	0.558839	9	1.06685	4	0.573722
501	Ca5:30417939-30418282	343	36.44	106	81	44	112	0	0	2	0.186365	12	1.10267	4	0.3794	3	0.269556	9	0.812353	0	0	3	0.347495
502	Ca6:42542718-42543306	588	31.46	222	105	80	181	654	48.7132	437	23.7538	580	31.0893	344	19.0332	381	19.9696	507	26.6948	501	27.977	594	40.1357
503	scaffold420:297463-297995	532	34.4	179	93	90	170	3	0.246977	8	0.480626	1	0.0592445	4	0.244613	3	0.173793	2	0.11639	6	0.370323	8	0.597448
504	Ca6:56363471-56365337	1866	36.28	735	411	266	454	102	2.39406	44	0.753651	125	2.11134	28	0.488178	58	0.957939	176	2.9201	49	0.862234	62	1.32008
505	scaffold1467:3495-3778	283	32.86	64	68	25	126	1	0.15476	2	0.225877	16	1.78194	2	0.229919	2	0.217804	2	0.218796	5	0.580129	5	0.701948
506	Ca5:30513832-30514349	517	33.66	171	81	93	172	1	0.0847141	4	0.247286	5	0.304817	1	0.0629276	4	0.238447	5	0.299417	1	0.0635112	7	0.537934
507	Ca5:38218656-38219904	1248	27.72	478	204	142	424	0	0	1	0.0256103	16	0.404078	0	0	7	0.172864	12	0.297689	3	0.078931	4	0.127341
508	scaffold1107:94561-94959	398	34.67	146	72	66	114	23	2.53099	17	1.3652	21	1.66302	17	1.38962	22	1.70358	32	2.48922	15	1.23751	19	1.89667
509	Ca4:2790652-2790869	217	30.41	79	14	52	72	2	0.403661	1	0.147289	2	0.290489	1	0.149924	2	0.284048	4	0.570685	6	0.907888	1	0.183089
510	Ca5:28200468-28200686	218	41.74	74	35	56	53	25	5.02261	38	5.5713	39	5.63856	29	4.32786	29	4.0998	58	8.23698	19	2.86179	53	9.65919
511	Ca7:6372009-6372310	301	36.54	90	35	75	101	10	1.45506	3	0.318555	14	1.46596	19	2.05361	19	1.9454	13	1.33713	9	0.981786	5	0.659971
512	scaffold1804:132269-132629	360	26.67	137	58	38	127	64	7.78617	44	3.90642	96	8.40483	32	2.89187	45	3.8524	82	7.05193	48	4.37804	68	7.50461
513	Ca8:15190646-15190949	303	34.98	107	53	53	90	218	31.5109	146	15.4007	182	18.9317	157	16.8573	134	13.6296	170	17.3701	174	18.8559	185	24.2578
514	Ca3:31054527-31055162	635	40.94	193	89	171	182	52	3.58654	95	4.78166	70	3.47444	110	5.63574	104	5.04756	81	3.94919	54	2.79229	129	8.07119
515	scaffold2166:6520-6880	360	31.11	138	67	45	110	58	7.05622	30	2.66347	46	4.02731	13	1.17482	27	2.31144	28	2.40798	8	0.729673	58	6.40099
516	Ca2:27542423-27542642	219	36.53	64	41	39	75	161	32.1979	330	48.1614	173	24.8979	292	43.3781	0	0	301	42.5519	239	35.8339	203	36.8276
517	Ca5:40727815-40728128	313	41.53	102	50	80	81	0	0	6	0.612683	12	1.20836	12	1.24729	11	1.0831	18	1.78043	11	1.15396	2	0.253868
518	Ca7:47996732-47997146	414	37.2	98	60	94	162	2	0.211581	7	0.540414	0	0	6	0.471501	5	0.372213	4	0.299127	1	0.0793123	8	0.767735
519	Ca3:18915382-18915709	327	30.89	98	80	21	128	0	0	2	0.195484	12	1.15663	4	0.397964	3	0.282745	10	0.946779	18	1.80745	6	0.728996
520	scaffold720:261356-261664	308	45.45	87	42	98	81	19	2.70178	88	9.1319	96	9.82382	78	8.23902	91	9.10568	90	9.04666	58	6.18327	46	5.93374
521	Ca7:47996933-47997489	556	36.87	150	77	128	201	11	0.866491	21	1.20718	4	0.226749	21	1.22879	17	0.942314	13	0.723877	4	0.236225	15	1.07186
522	Ca2:31534185-31535295	1110	30.99	342	178	166	424	363	14.3229	155	4.46311	309	8.77396	219	6.41879	77	2.13791	192	5.35519	332	9.821	92	3.29296
523	Ca1:23192-24390	1198	34.06	430	219	189	360	38	1.38923	67	1.7875	121	3.18338	95	2.57987	140	3.60158	176	4.54833	75	2.05563	123	4.07915
524	Ca6:1698949-1699212	263	41.06	110	56	52	45	0	0	15	1.82291	27	3.2357	9	1.11332	13	1.52338	26	3.06065	4	0.499396	10	1.51066
525	Ca4:2026772-2027006	234	39.32	73	42	50	69	10	1.87168	0	0	7	0.942849	4	0.556129	0	0	0	0	2	0.280643	0	0
526	Ca6:35125454-35126473	1019	37.59	310	183	200	326	40	1.71922	83	2.60335	52	1.60838	56	1.78791	73	2.20785	60	1.82295	38	1.22448	46	1.79352
527	Ca1:11055129-11055485	356	42.13	90	48	102	116	22	2.70657	22	1.97516	33	2.92162	51	4.66071	39	3.37626	23	2.0002	12	1.10681	47	5.24529
528	Ca3:9143576-9143788	212	38.68	66	34	48	64	3	0.619772	15	2.26144	11	1.63537	18	2.76228	8	1.16299	15	2.19054	13	2.01348	18	3.37332
529	scaffold80:241467-241716	249	42.97	95	46	61	47	16	2.81428	30	3.8508	0	0	37	4.83431	35	4.33202	40	4.97344	0	0	36	5.74414
530	scaffold2575:165028-165339	311	30.23	111	59	35	106	125	17.6034	95	9.76321	218	22.0931	58	6.06735	82	8.12597	170	16.9233	78	8.23521	230	29.3825
531	Ca5:30781657-30782357	700	36.57	227	129	127	217	0	0	24	1.09583	28	1.26072	22	1.02248	20	0.880549	19	0.840334	8	0.37526	25	1.41894
532	Ca3:21318262-21318614	352	33.52	96	47	71	138	9	1.11981	26	2.3608	52	4.65608	10	0.924249	20	1.75109	27	2.37475	12	1.11938	41	4.62767
533	Ca5:15475545-15475904	359	34.17	140	74	48	95	122	14.8837	121	10.7726	150	13.1691	72	6.52484	56	4.80746	107	9.22754	58	5.30486	105	11.6203
534	Ca6:32888690-32889267	577	33.28	226	127	65	159	0	0	2	0.110786	29	1.5841	3	0.169152	2	0.106826	4	0.214625	7	0.398348	3	0.20657
535	Ca1:45127835-45128464	629	41.34	171	148	112	198	4	0.27852	16	0.813015	1	0.0501083	6	0.310336	13	0.636963	21	1.03363	0	0	9	0.568478
536	Ca6:23872812-23873439	627	33.49	203	101	109	214	35	2.44482	20	1.01951	41	2.06099	10	0.518877	22	1.08138	41	2.02448	29	1.5187	58	3.67521
537	scaffold1845:103814-104084	270	44.07	70	41	78	81	7	1.13548	11	1.30214	19	2.21794	22	2.65088	13	1.48389	24	2.75197	7	0.851285	3	0.441447
538	Ca1:19785240-19785616	376	33.24	145	72	53	106	42	4.89224	30	2.55013	56	4.69418	15	1.29788	25	2.04915	28	2.30551	18	1.5719	63	6.65693
539	Ca3:15093313-15093845	532	34.21	226	106	76	124	2	0.164651	5	0.300391	7	0.414712	3	0.18346	7	0.405516	7	0.407364	4	0.246882	5	0.373405
540	Ca5:39253137-39253406	269	36.06	64	75	22	108	3	0.488445	2	0.237633	3	0.351503	4	0.483771	5	0.572848	2	0.230184	0	0	0	0
541	Ca4:18451008-18452661	1653	32.43	623	335	201	494	27	0.715381	76	1.4695	81	1.54444	133	2.61764	82	1.52884	110	2.06023	45	0.893882	94	2.25931
542	Ca1:3998237-3998472	235	26.81	66	29	34	106	0	0	0	0	2	0.268239	0	0	1	0.131146	4	0.526973	4	0.558898	1	0.169065
543	Ca6:2033185-2033469	284	34.15	92	62	35	95	0	0	4	0.450164	12	1.33175	8	0.916439	11	1.1937	6	0.654078	14	1.61864	10	1.39895
544	Ca4:19350101-19350371	270	45.93	86	36	88	60	0	0	6	0.710259	31	3.61874	0	0	11	1.2556	0	0	16	1.94579	0	0
545	Ca4:8568658-8569009	351	33.9	119	64	55	113	188	23.4583	206	18.7581	257	23.0774	222	20.5768	164	14.3999	231	20.3752	219	20.487	194	21.9592
546	Ca4:25954963-25955328	365	33.7	106	67	56	136	30	3.59977	2	0.175132	8	0.690808	3	0.267399	8	0.67549	9	0.763389	4	0.359839	1	0.10885
547	scaffold728:25254-25533	279	30.82	91	45	41	102	46	7.22104	38	4.3532	47	5.3095	38	4.4311	50	5.52316	38	4.21673	35	4.11912	40	5.6961
548	Ca7:16600231-16600875	644	32.61	233	116	94	201	24	1.63219	38	1.88594	32	1.56612	27	1.36399	27	1.29211	42	2.01911	29	1.47861	41	2.52941
549	scaffold1918:238713-239017	304	33.55	107	67	35	95	0	0	0	0	5	0.51839	0	0	3	0.304137	3	0.305523	3	0.324032	0	0
550	Ca3:38900921-38901228	307	30.94	107	55	40	105	14	1.99727	21	2.1863	44	4.51725	16	1.69556	24	2.40932	24	2.4203	17	1.81824	41	5.306
551	Ca1:4016705-4017205	500	36.2	179	88	93	140	261	22.8621	233	14.8941	286	18.0284	268	17.438	246	15.1631	225	13.9319	186	12.2147	243	19.3089
552	Ca7:35110798-35111298	500	36	200	95	85	120	72	6.3068	91	5.81702	186	11.7247	36	2.34242	74	4.56124	102	6.31578	94	6.17303	143	11.3629
553	scaffold1835:11029-11506	477	33.12	172	82	76	147	6	0.550908	11	0.737061	16	1.05721	9	0.613841	11	0.710716	9	0.584145	7	0.481859	5	0.41646
554	Ca5:486135-486638	503	29.62	170	58	91	184	0	0	12	0.762505	30	1.87981	14	0.905507	14	0.857791	49	3.01595	10	0.652789	17	1.34277
555	Ca6:35128571-35128840	269	31.97	68	37	49	115	3	0.488445	6	0.712899	1	0.117168	3	0.362828	5	0.572848	3	0.345275	1	0.122064	10	1.47696
556	Ca4:45094495-45094922	427	33.02	124	63	78	162	42	4.30792	68	5.08991	28	2.06676	71	5.40956	42	3.0314	63	4.56782	36	2.76831	67	6.23402
557	Ca7:9595500-9596383	883	30.69	311	129	142	301	7	0.347203	33	1.19449	47	1.67763	9	0.331599	14	0.48864	56	1.96347	14	0.520605	17	0.764909
558	Ca6:58751688-58752205	517	39.46	172	82	122	141	7	0.592999	4	0.247286	5	0.304817	4	0.25171	8	0.476893	2	0.119767	14	0.889157	0	0
559	scaffold1439:91246-95191	3945	34.37	1645	786	570	944	4	0.0444078	24	0.194444	54	0.431426	16	0.131949	46	0.359362	59	0.463022	27	0.224728	34	0.342415
560	scaffold1193:204273-204641	368	41.85	98	107	47	116	0	0	1	0.0868523	0	0	7	0.618845	3	0.251244	8	0.673037	0	0	4	0.431851
561	scaffold1580:23894-24216	322	38.51	101	69	55	97	343	46.6535	318	31.5646	365	35.727	381	38.4947	290	27.7564	333	32.0173	327	33.3451	283	34.9182
562	scaffold411:272941-273376	435	34.25	135	72	77	151	0	0	11	0.808226	8	0.579643	4	0.299159	4	0.283395	11	0.782889	7	0.528384	13	1.18734
563	Ca2:20466055-20466274	219	34.7	42	36	40	101	0	0	2	0.291887	3	0.431755	1	0.148555	1	0.140727	3	0.424105	1	0.149933	11	1.99558
564	Ca1:41996641-41996974	333	41.44	103	55	83	92	1	0.131523	14	1.34373	1	0.0946489	5	0.488492	9	0.832952	1	0.092972	0	0	12	1.43172
565	Ca6:24587367-24587955	588	36.05	153	84	128	223	130	9.68305	85	4.62031	181	9.702	92	5.09029	111	5.81791	164	8.63501	117	6.53355	135	9.12175
566	Ca7:24209240-24210326	1086	31.12	302	140	198	446	15	0.604934	31	0.912349	50	1.45111	36	1.07846	21	0.595952	53	1.51092	55	1.66293	29	1.06094
567	Ca6:13016688-13017342	654	31.35	256	122	83	193	6	0.401809	173	8.45469	18	0.867471	157	7.81005	32	1.50797	10	0.47339	12	0.602482	37	2.24774
568	Ca4:25950138-25950351	213	42.25	42	51	39	81	1	0.205621	1	0.150055	5	0.739861	1	0.15274	5	0.723456	6	0.872104	4	0.616625	0	0
569	scaffold71:42987-43270	283	49.47	78	37	103	65	14	2.16665	48	5.42106	32	3.56388	57	6.5527	37	4.02937	39	4.26653	24	2.78462	17	2.38662
570	Ca7:5617348-5617573	225	35.56	79	56	24	66	98	19.0761	138	19.6031	42	5.88338	139	20.0985	177	24.2445	65	8.94391	53	7.73453	104	18.3642
571	scaffold1467:82998-83472	474	29.54	158	47	93	176	3	0.277197	0	0	19	1.26338	11	0.754999	14	0.910272	16	1.04505	17	1.17764	30	2.51457
572	Ca5:31308374-31308806	432	31.25	144	66	69	153	72	7.29953	152	11.2458	243	17.7289	143	10.7692	76	5.4219	94	6.7366	39	2.9643	157	14.439
573	Ca7:43541523-43541745	222	30.63	98	23	45	56	0	0	0	0	2	0.283947	1	0.146548	1	0.138825	3	0.418374	1	0.147907	2	0.35793
574	Ca8:17637-18456	819	31.87	315	150	111	243	46	2.45992	73	2.84884	166	6.38828	54	2.14507	124	4.66616	151	5.70807	67	2.68616	101	4.89958
575	Ca7:3865256-3865636	380	33.16	106	58	68	148	11	1.26781	7	0.588767	12	0.995308	6	0.513688	12	0.973239	12	0.977674	6	0.518452	10	1.04553
576	Ca1:46531522-46531971	449	34.74	149	95	61	144	298	29.0681	41	2.91855	47	3.29922	434	31.4467	486	33.3589	489	33.7178	30	2.19389	491	43.4467
577	Ca3:32564079-32564356	277	30.32	87	63	21	106	4	0.632451	14	1.61539	22	2.50324	15	1.76175	15	1.66891	22	2.45889	7	0.829772	10	1.43431
578	Ca2:32946269-32946757	488	32.38	198	79	79	132	178	15.9752	159	10.4137	260	16.7924	85	5.66671	127	8.02058	217	13.7669	175	11.7749	224	18.2368
579	Ca7:12483225-12483926	701	39.94	184	117	163	237	14	0.874694	57	2.59888	28	1.25893	50	2.32051	32	1.40687	34	1.50161	28	1.31154	24	1.36024
580	Ca1:22133005-22133280	275	42.55	76	35	82	82	11	1.75189	39	4.53274	17	1.94839	10	1.18304	8	0.896559	31	3.49	12	1.43281	10	1.44474
581	Ca5:16239929-16240462	533	30.77	157	90	74	212	9	0.73954	11	0.659621	12	0.709601	6	0.366232	3	0.173467	10	0.580857	0	0	3	0.223623
582	Ca1:41055287-41056047	760	33.82	264	129	128	239	3	0.172884	17	0.714932	25	1.03678	41	1.7551	42	1.70317	152	6.19194	73	3.15392	143	7.47556
583	Ca1:17138769-17139033	264	46.59	85	41	82	56	11	1.82488	17	2.05814	31	3.70099	24	2.9576	18	2.10131	19	2.22816	11	1.36814	12	1.80592
584	Ca7:8405661-8405895	234	36.32	74	47	38	75	11	2.05884	15	2.04882	7	0.942849	3	0.417097	14	1.84389	6	0.793838	6	0.84193	8	1.3583
585	Ca1:8839304-8839873	569	42.36	159	184	57	169	106	8.15906	1087	61.0585	566	31.3519	1909	109.15	1153	62.4509	787	42.8212	691	39.8755	245	17.1071
586	Ca3:28393126-28393342	216	40.74	63	62	26	65	0	0	6	0.887824	3	0.437751	14	2.10866	9	1.28413	18	2.57997	13	1.9762	11	2.0233
587	Ca1:19917105-19917530	425	38.12	126	67	95	137	28	2.88546	58	4.36183	91	6.74858	67	5.12882	62	4.49598	110	8.01309	50	3.86297	37	3.45887
588	Ca6:13666804-13667106	302	35.76	99	62	46	95	232	33.6455	250	26.4583	274	28.5959	233	25.1004	174	17.7568	208	21.3232	218	23.7023	183	24.075
589	scaffold1215:18526-18879	353	36.26	75	92	36	150	1	0.124071	5	0.452715	14	1.25001	2	0.184326	7	0.611146	11	0.964749	4	0.372071	5	0.562752
590	Ca5:46049884-46050233	349	34.2	126	63	56	103	411	51.5778	232	21.2467	276	24.9255	222	20.6947	221	19.5159	234	20.7581	237	22.2979	231	26.2971
591	Ca6:45549821-45550380	559	40.97	187	120	109	143	8	0.626794	26	1.48659	27	1.52234	27	1.57139	20	1.10266	31	1.71691	13	0.763611	7	0.497517
592	Ca5:35225965-35226187	222	46.85	46	70	34	72	0	0	28	4.0312	22	3.12341	13	1.90512	41	5.69184	61	8.50694	13	1.92279	10	1.78965
593	Ca8:13823151-13823466	315	37.14	68	73	44	130	0	0	3	0.304397	17	1.70098	5	0.516406	5	0.489194	4	0.393139	2	0.208478	4	0.504511
594	Ca1:6918086-6918543	457	39.61	145	122	59	131	187	17.9214	330	23.0795	474	32.6905	483	34.3845	431	29.0658	421	28.5208	400	28.7399	298	25.9073
595	Ca4:26940971-26941236	265	35.09	104	56	37	68	23	3.80127	36	4.34196	62	7.37405	25	3.0692	8	0.930392	33	3.85536	32	3.96501	28	4.19792
596	Ca1:24051710-24051986	276	38.04	73	61	44	98	4	0.634742	8	0.926425	12	1.37035	14	1.65025	8	0.893311	12	1.34607	12	1.42762	7	1.00765
597	Ca1:18557157-18557780	623	36.12	204	142	83	194	0	0	2	0.102606	0	0	3	0.156662	10	0.494691	2	0.099389	4	0.21082	1	0.0637725
598	scaffold206:176080-176394	314	28.98	129	58	33	94	5	0.697408	17	1.73041	40	4.01504	5	0.518051	2	0.196301	44	4.3383	30	3.13713	7	0.885707
599	Ca4:26328195-26328786	591	35.19	184	115	93	199	0	0	4	0.216323	3	0.15999	1	0.0550483	8	0.417181	8	0.419082	1	0.0555588	9	0.605029
600	Ca1:40745432-40746160	728	40.8	173	149	148	258	13	0.782093	19	0.834164	22	0.95247	28	1.25129	33	1.39703	22	0.935595	38	1.71393	14	0.764044
601	Ca7:18711298-18711536	238	32.77	81	39	39	79	18	3.31239	31	4.16307	73	9.66732	14	1.91374	20	2.58985	46	5.9838	48	6.62224	36	6.00962
602	Ca4:15293471-15293711	240	39.17	61	53	41	85	2	0.364977	8	1.06539	2	0.262651	2	0.271113	3	0.38524	7	0.902991	0	0	13	2.15206
603	Ca4:2170039-2170250	211	37.44	86	52	27	46	0	0	20	3.02954	27	4.03312	33	5.08819	40	5.84251	37	5.42895	30	4.66852	20	3.7659
604	Ca6:34404126-34404434	308	33.12	135	58	44	71	8	1.13759	1	0.103772	3	0.306994	0	0	2	0.200125	5	0.502592	2	0.213216	5	0.644972
605	scaffold1417:269046-269533	487	36.76	104	86	93	204	1	0.0899326	6	0.393778	12	0.776627	6	0.400824	4	0.253135	15	0.953584	8	0.539389	4	0.326327
606	Ca4:21239751-21240836	1085	24.42	399	128	137	421	13	0.524759	24	0.706986	84	2.44011	31	0.929531	8	0.227239	22	0.627754	14	0.423681	10	0.366178
607	Ca3:12145127-12145470	343	28.28	139	57	40	107	29	3.70297	20	1.86365	62	5.69715	21	1.99185	15	1.34778	56	5.05464	14	1.34022	34	3.93828
608	scaffold1197:343005-343287	282	36.52	84	49	54	95	119	18.4818	104	11.7873	73	8.15894	136	15.6899	98	10.7102	68	7.46546	80	9.31497	87	12.2572
609	Ca3:35471819-35472288	469	32.62	149	63	90	167	14	1.30738	13	0.885931	15	1.00804	7	0.485576	11	0.722839	50	3.30061	2	0.140023	30	2.54138
610	Ca4:13965373-13965574	201	37.31	59	64	11	67	15	3.26845	2	0.318026	5	0.784032	2	0.323717	2	0.306659	6	0.92417	4	0.653438	0	0
611	Ca8:10123472-10123971	499	30.66	168	96	57	178	214	18.7828	112	7.17376	116	7.32685	60	3.91185	164	10.129	78	4.83939	118	7.76466	60	4.77719
612	Ca1:14726022-14726539	517	37.52	182	125	69	141	29	2.45671	1	0.0618214	0	0	3	0.188783	0	0	0	0	0	0	1	0.0768477
613	Ca1:24845353-24845811	458	37.12	111	53	117	177	1	0.0956271	8	0.558282	5	0.344084	6	0.426204	23	1.54769	27	1.82513	4	0.286771	6	0.520484
614	Ca8:2136467-2136759	292	41.78	92	39	83	78	19	2.84982	67	7.33367	119	12.8447	62	6.90781	51	5.38281	111	11.7689	60	6.74698	26	3.53763
615	scaffold1215:19965-20270	305	26.89	104	35	47	119	6	0.861584	9	0.943131	36	3.72017	9	0.960007	13	1.31361	17	1.72562	8	0.861253	15	1.95395
616	Ca3:29371703-29371947	244	41.39	67	58	43	76	6	1.07698	25	3.27476	11	1.4209	24	3.20002	30	3.78925	14	1.77638	10	1.34571	6	0.976974
617	Ca2:1979827-1980164	337	35.61	100	58	62	117	0	0	16	1.51747	29	2.71224	21	2.02731	16	1.46323	33	3.03166	20	1.94868	18	2.12209
618	scaffold1197:400043-400280	237	44.3	89	60	45	43	28	5.17435	30	4.04578	24	3.19171	27	3.70636	33	4.29128	35	4.57211	20	2.77091	23	3.85568
619	Ca6:38931507-38931798	291	37.46	96	53	56	86	3	0.451518	6	0.659003	4	0.433238	3	0.335398	5	0.52954	4	0.425563	3	0.338508	3	0.40959
620	scaffold3170:172340-172681	341	35.78	108	57	65	111	5	0.642188	1	0.0937292	10	0.924284	5	0.477032	6	0.542274	1	0.0907909	3	0.288873	8	0.932088
621	Ca1:2394597-2395163	566	39.4	164	120	103	179	40	3.09521	30	1.69408	29	1.61488	33	1.89683	27	1.47017	24	1.31278	34	1.97244	33	2.31643
622	scaffold812:534321-534706	385	40.52	127	103	53	102	2	0.227518	8	0.664138	16	1.30984	4	0.338011	8	0.640399	9	0.723733	3	0.255859	3	0.309587
623	Ca4:15039645-15039892	247	46.56	57	85	30	75	4	0.709266	27	3.49378	44	5.61456	33	4.34659	42	5.24052	39	4.88837	37	4.91865	14	2.25192
624	Ca6:3970942-3971361	419	34.13	131	79	64	145	156	16.3064	172	13.1203	166	12.4869	183	14.2092	173	12.7249	178	13.1523	148	11.5981	142	13.4647
625	Ca1:46462083-46462410	327	34.86	120	88	26	93	64	8.57193	131	12.8042	182	17.5422	100	9.9491	58	5.46641	73	6.91149	181	18.1749	129	15.6734
626	Ca3:15098642-15098908	266	45.49	90	38	83	55	0	0	12	1.44188	0	0	4	0.489227	7	0.811032	6	0.698339	5	0.617205	3	0.448086
627	Ca4:17843008-17843614	606	35.81	200	121	96	189	52	3.75818	70	3.69194	87	4.52488	30	1.61057	59	3.00055	55	2.80987	45	2.43826	23	1.50791
628	Ca8:15561994-15562365	371	26.95	123	46	54	148	20	2.36104	13	1.11995	23	1.95395	15	1.31537	3	0.249212	8	0.667594	10	0.885048	3	0.321269
629	Ca6:3341924-3342184	260	30.77	94	46	34	86	0	0	0	0	3	0.36367	0	0	0	0	0	0	9	1.13661	0	0
630	Ca1:18468125-18468653	528	36.17	184	92	99	153	8	0.663594	13	0.786935	11	0.656627	8	0.492933	5	0.291849	11	0.644993	5	0.31094	6	0.45148
631	Ca4:24261850-24262889	1039	34.26	320	165	191	363	8	0.337226	6	0.184572	13	0.394355	9	0.281812	9	0.266962	8	0.238381	6	0.189617	18	0.688301
632	Ca7:29479996-29480198	202	39.11	53	55	24	70	8	1.73454	3	0.474678	10	1.5603	1	0.161057	9	1.37313	5	0.766329	0	0	9	1.77016
633	Ca1:5038663-5038944	281	35.59	99	46	54	82	20	3.11724	22	2.50234	25	2.8041	25	2.89445	10	1.09677	11	1.21194	15	1.75277	18	2.545
634	Ca5:25512898-25514451	1553	31.62	459	216	275	603	40	1.12807	30	0.617418	48	0.974159	40	0.837954	16	0.317519	32	0.637933	27	0.570864	21	0.537241
635	scaffold605:2525-3045	520	36.35	174	82	107	157	74	6.23268	126	7.74455	17	1.0304	38	2.37745	79	4.68215	14	0.83353	15	0.947172	29	2.21573
636	Ca7:24206070-24206903	833	27.13	277	63	163	330	0	0	3	0.115108	13	0.491879	2	0.0781118	6	0.221987	10	0.371665	9	0.354763	4	0.190782
637	scaffold731:62844-63198	354	28.81	113	56	46	139	13	1.60837	3	0.270861	5	0.445171	3	0.275708	0	0	1	0.0874567	0	0	0	0
638	scaffold702:33326-33864	538	38.66	182	80	128	148	8	0.651259	29	1.72284	34	1.99185	35	2.1165	33	1.8904	23	1.32356	14	0.85445	32	2.36314
639	scaffold111:48142-48707	565	28.32	185	56	104	220	3	0.232552	7	0.395985	25	1.39461	8	0.460652	14	0.763662	26	1.42469	17	0.987964	2	0.140638
640	Ca7:10931087-10931384	297	32.66	121	15	82	79	3	0.442396	4	0.43046	19	2.01631	2	0.219081	2	0.207537	4	0.416965	5	0.552782	2	0.267544
641	Ca4:12106404-12108951	2547	35.06	770	432	461	884	39	0.670628	25	0.313719	45	0.556857	12	0.153279	26	0.314605	37	0.449748	27	0.348077	44	0.686349
642	Ca7:33433920-33434427	507	39.25	43	65	134	265	10	0.86385	16	1.00865	8	0.497327	65	4.17097	292	17.7499	25	1.52661	18	1.16575	9	0.705271
643	Ca4:47399765-47400466	701	34.81	274	139	105	183	21	1.31204	21	0.957482	25	1.12404	14	0.649743	21	0.923258	26	1.14829	16	0.74945	16	0.906825
644	Ca6:17144627-17144986	359	38.16	119	65	72	103	0	0	0	0	0	0	1	0.0906228	9	0.772627	1	0.0862387	0	0	1	0.110669
645	Ca7:24413207-24413642	435	34.02	159	84	64	128	8	0.805466	7	0.514325	8	0.579643	12	0.897478	1	0.0708488	6	0.42703	5	0.377417	3	0.274002
646	Ca4:9557653-9557882	229	32.31	86	40	34	69	10	1.91254	0	0	0	0	0	0	0	0	0	0	0	0	0	0
647	Ca6:24734378-24734637	259	41.31	78	52	55	74	4	0.676405	8	0.987232	3	0.365074	7	0.879286	3	0.356979	10	1.19535	5	0.633886	9	1.38059
648	Ca5:35354572-35355023	451	34.81	176	92	65	118	59	5.72957	60	4.2521	92	6.42941	50	3.60683	39	2.66508	52	3.56963	43	3.13064	71	6.25465
649	Ca1:12785013-12785263	250	31.2	75	35	43	97	7	1.22632	0	0	6	0.756434	2	0.260269	7	0.862938	16	1.98142	2	0.262682	6	0.953526
650	Ca6:29096504-29097048	544	29.23	232	56	103	153	24	1.93223	1	0.058753	6	0.347626	3	0.179413	0	0	4	0.227645	6	0.362154	1	0.0730336
651	Ca7:21694821-21695053	232	34.05	84	39	40	69	9	1.69903	1	0.137766	2	0.271708	3	0.420693	2	0.265683	2	0.266894	1	0.141531	8	1.37001
652	Ca4:36823708-36824561	853	26.96	300	133	97	323	3	0.154035	1	0.0374697	9	0.332547	2	0.0762804	3	0.108391	12	0.435541	1	0.0384939	10	0.465771
653	Ca3:15094383-15095031	648	35.34	172	88	141	247	8	0.540706	7	0.345265	7	0.340473	6	0.301237	8	0.380484	13	0.621105	4	0.202687	2	0.122624
654	Ca6:18755757-18756372	615	30.89	205	102	88	220	0	0	8	0.415761	1	0.0512489	4	0.2116	14	0.701576	0	0	1	0.0533907	2	0.129204
655	Ca3:21645867-21646076	209	43.06	56	63	27	63	0	0	7	1.07049	4	0.603217	4	0.622652	8	1.17968	4	0.59253	2	0.314213	5	0.950485
656	Ca1:26720166-26720562	396	35.61	115	67	74	140	18	1.99078	35	2.82489	33	2.62651	37	3.03975	27	2.10131	35	2.73634	30	2.48752	31	3.1102
657	Ca4:92626-93500	874	35.24	325	176	132	241	44	2.20489	34	1.24336	100	3.60619	35	1.30283	42	1.48102	46	1.62946	34	1.27734	31	1.4092
658	scaffold2569:87387-87919	532	32.33	173	63	109	187	10	0.823256	17	1.02133	21	1.24414	7	0.428073	13	0.753101	14	0.814729	11	0.678925	14	1.04553
659	scaffold206:215692-216108	416	37.26	102	85	70	159	14	1.47394	42	3.2269	67	5.07623	16	1.25129	11	0.814931	79	5.87936	82	6.47234	4	0.382022
660	Ca6:41906180-41906659	479	33.82	134	77	85	183	11	1.00578	13	0.867435	11	0.723798	9	0.611278	8	0.514726	12	0.775608	4	0.274199	9	0.746498
661	Ca3:28986375-28986645	270	44.07	78	73	46	73	0	0	8	0.947012	7	0.817136	9	1.08445	6	0.684872	6	0.687993	1	0.121612	1	0.147149
662	Ca6:6381976-6382186	210	32.38	72	34	34	70	0	0	0	0	2	0.300172	0	0	0	0	0	0	1	0.156358	0	0
663	Ca1:34477269-34477648	379	36.94	96	49	91	143	17	1.96452	25	2.10829	127	10.5615	32	2.7469	75	6.09879	242	19.7685	39	3.37883	86	9.01531
664	Ca7:30937603-30938034	431	39.91	144	72	100	115	28	2.84529	56	4.15279	86	6.28899	52	3.92516	34	2.43121	66	4.74093	45	3.42828	33	3.04199
665	Ca1:4085750-4086059	309	31.85	63	64	22	121	0	0	3	0.310307	14	1.428	0	0	5	0.498693	11	1.10212	1	0.106263	5	0.642885
666	Ca7:17127689-17128112	423	34.28	124	65	80	154	43	4.4522	72	5.44028	99	7.37658	41	3.15337	51	3.71579	81	5.92845	79	6.13236	96	9.0168
667	Ca6:27030782-27031264	482	36.93	147	96	82	157	18	1.63558	11	0.729415	12	0.784683	3	0.202491	8	0.511522	7	0.449622	1	0.068123	6	0.494568
668	Ca5:21349554-21349762	208	45.67	50	69	26	63	1	0.210563	10	1.53662	8	1.21223	7	1.09488	0	0	1	0.148845	6	0.947172	3	0.573033
669	Ca6:40483698-40483903	205	32.68	73	30	37	65	1	0.213645	1	0.15591	2	0.307494	7	1.1109	4	0.601351	7	1.05716	0	0	1	0.193806
670	Ca5:29387285-29387745	460	32.83	183	84	67	126	0	0	3	0.208446	25	1.71294	0	0	6	0.40199	34	2.28832	10	0.71381	11	0.950072
671	Ca4:45751464-45751698	234	58.12	31	91	45	67	39	7.29953	85	11.61	61	8.21626	79	10.9836	58	7.63895	73	9.65836	63	8.84027	47	7.98001
672	Ca7:27628747-27629789	1042	33.4	397	193	155	297	70	2.94223	87	2.66858	69	2.08709	109	3.40322	48	1.4197	43	1.27761	19	0.598724	67	2.55463
673	scaffold1867:338903-339125	222	36.94	77	40	42	63	221	43.5999	735	105.819	1114	158.158	706	103.463	1173	162.842	1501	209.327	2193	324.359	547	97.8939
674	Ca6:49873468-49873967	499	30.86	137	67	87	208	125	10.9712	62	3.97119	169	10.6745	34	2.21672	54	3.33515	118	7.32113	59	3.88233	164	13.0576
675	Ca1:11678472-11678685	213	37.09	62	22	57	72	0	0	12	1.80066	9	1.33175	8	1.22192	17	2.45975	10	1.45351	9	1.38741	2	0.373054
676	Ca7:18986145-18986396	251	35.86	84	35	55	77	15	2.61736	16	2.0374	10	1.2557	8	1.03693	4	0.491143	6	0.740072	3	0.392454	11	1.74117
677	scaffold1483:54024-54255	231	30.3	83	35	35	78	10	1.89598	40	5.53449	74	10.0967	42	5.91519	42	5.60349	107	14.3406	22	3.12717	30	5.15978
678	Ca6:30971094-30971454	360	31.11	126	64	48	122	0	0	2	0.177565	4	0.350201	0	0	0	0	0	0	1	0.0912091	0	0
679	Ca4:8801610-8802157	547	40.4	135	49	172	191	102	8.16694	42	2.45409	777	44.7707	39	2.31958	253	14.2546	1185	67.0699	630	37.8176	651	47.2841
680	Ca1:7678563-7678854	291	47.77	77	84	55	75	0	0	17	1.86718	51	5.52379	26	2.90678	23	2.43588	20	2.12781	16	1.80538	16	2.18448
681	Ca8:5078915-5079456	541	35.12	138	80	110	213	3152	255.173	3753	221.723	3833	223.307	4383	263.576	4261	242.737	4049	231.711	3896	236.463	3587	263.424
682	Ca4:30290396-30290647	251	26.69	112	32	35	72	34	5.93269	10	1.27337	41	5.14837	5	0.648079	9	1.10507	18	2.22022	2	0.261636	16	2.53261
683	Ca1:11445932-11446280	348	32.76	124	35	79	110	0	0	1	0.0918438	3	0.271708	2	0.186975	1	0.088561	5	0.444823	1	0.0943543	1	0.114167
684	Ca6:55546616-55546920	304	37.83	92	24	91	97	11	1.58477	8	0.841096	13	1.34781	8	0.856147	2	0.202758	1	0.101841	1	0.108011	1	0.130692
685	scaffold1729:53931-54188	257	39.3	72	45	56	84	0	0	8	0.994915	0	0	9	1.13931	6	0.719515	10	1.20466	8	1.02211	11	1.70052
686	Ca1:40987372-40988061	689	35.12	270	111	131	177	16	1.01706	8	0.371108	10	0.457447	4	0.188874	3	0.134191	3	0.134803	0	0	14	0.807291
687	Ca1:11678459-11678662	203	41.87	61	26	59	57	2	0.4315	16	2.51914	23	3.57102	21	3.36554	19	2.88456	33	5.03285	7	1.13225	3	0.587147
688	Ca4:13832412-13832786	374	27.01	104	45	56	169	14	1.63947	0	0	0	0	3	0.260964	0	0	0	0	0	0	8	0.849845
689	Ca5:2625049-2625668	619	39.58	190	175	70	184	8	0.566038	8	0.413075	1	0.0509178	6	0.31535	49	2.43965	3	0.150047	1	0.0530457	21	1.34788
690	Ca3:8672819-8673302	483	31.68	160	87	66	170	82	7.43555	65	4.30126	104	6.78651	53	3.56994	61	3.89228	102	6.53807	45	3.05919	99	8.14347
691	Ca6:41431493-41432091	598	26.92	263	71	90	174	0	0	8	0.427581	14	0.737882	3	0.163212	10	0.515372	8	0.414176	9	0.494176	20	1.32877
692	Ca8:5494627-5494839	212	37.74	70	54	26	62	14	2.89227	2	0.301525	5	0.743351	6	0.920761	1	0.145374	4	0.584145	1	0.154883	7	1.31185
693	Ca3:33946540-33946946	406	30.3	142	59	64	141	2	0.21575	2	0.157447	11	0.853939	2	0.160264	4	0.303638	6	0.457532	15	1.21313	3	0.293573
694	scaffold118:436347-436707	360	33.61	170	67	54	69	15	1.82488	7	0.621477	29	2.53896	5	0.451855	11	0.941698	39	3.35397	18	1.64176	15	1.65543
695	scaffold1010:119256-119827	571	27.5	217	83	74	197	12	0.920432	19	1.06352	36	1.98713	11	0.626741	20	1.07948	39	2.11458	17	0.977583	46	3.20069
696	Ca4:30340979-30341633	654	35.93	222	118	117	197	411	27.5239	405	19.7928	272	13.1084	364	18.1074	334	15.7395	360	17.042	333	16.7189	277	16.8277
697	Ca4:9789033-9789332	299	38.13	84	52	62	101	3143	460.383	1731	185.036	778	82.0103	1827	198.792	1556	160.384	2363	244.675	447	49.0882	3577	475.302
698	Ca6:36200303-36200974	671	41.28	223	97	180	171	106	6.91878	138	6.57334	88	4.13352	31	1.50304	77	3.53663	108	4.98308	68	3.32757	58	3.43421
699	Ca6:56362183-56364165	1982	33.35	811	384	277	510	68	1.50263	15	0.241889	65	1.03364	12	0.196974	11	0.171045	67	1.04657	12	0.198801	39	0.781776
700	scaffold3015:55783-56095	312	35.9	107	52	60	93	22	3.08826	36	3.68788	36	3.6367	49	5.10944	44	4.3463	43	4.26688	22	2.31531	29	3.69288
701	Ca7:15624790-15625023	233	31.33	67	32	41	93	192	36.0904	138	18.9301	228	30.8417	113	15.7781	131	17.3275	191	25.379	120	16.9109	263	44.8458
702	scaffold1757:54577-54912	335	32.84	118	66	44	107	4	0.522952	1	0.0954079	1	0.0940839	1	0.0971151	1	0.0919977	8	0.739336	3	0.294047	13	1.54177
703	scaffold314:520381-520946	565	29.91	196	84	85	200	10	0.775172	7	0.395985	12	0.669411	5	0.287908	2	0.109095	5	0.273979	2	0.116231	4	0.281276
704	Ca4:47324846-47325109	263	38.02	93	68	32	70	416	69.2762	543	65.9893	458	54.887	459	56.7791	481	56.3652	305	35.9038	381	47.5675	343	51.8155
705	Ca5:46353883-46354338	455	34.73	158	83	75	139	0	0	19	1.33466	6	0.415623	10	0.715024	3	0.203204	2	0.136087	0	0	0	0
706	Ca6:13183089-13183348	259	32.82	100	52	33	74	20	3.38202	13	1.60425	21	2.55552	9	1.13051	4	0.475973	18	2.15164	6	0.760663	19	2.91458
707	Ca8:10124096-10124332	236	36.02	62	41	44	89	7	1.29907	6	0.812584	25	3.33878	13	1.7921	28	3.65652	12	1.57422	20	2.78265	11	1.85183
708	Ca7:1606853-1607467	614	31.6	174	99	95	246	5	0.356655	10	0.520548	4	0.20533	3	0.158959	2	0.100388	6	0.302538	1	0.0534777	7	0.452951
709	Ca6:56359824-56361144	1320	32.05	598	233	190	299	13	0.431336	35	0.847468	85	2.02957	23	0.566873	43	1.00396	79	1.85289	35	0.870632	47	1.41464
710	Ca2:167204-167838	634	35.17	203	112	111	208	2	0.138162	10	0.504127	3	0.149139	8	0.410518	7	0.340275	10	0.488323	12	0.621488	16	1.00266
711	Ca8:3358621-3359061	440	36.82	178	74	88	100	0	0	5	0.363201	9	0.644688	12	0.887279	9	0.630393	5	0.351815	1	0.0746256	8	0.722369
712	Ca2:20015497-20015752	255	19.22	97	23	26	109	0	0	0	0	2	0.247201	0	0	0	0	1	0.121411	1	0.128766	0	0
713	Ca4:32663251-32663469	218	32.57	30	51	20	117	0	0	5	0.733065	27	3.90362	3	0.44771	3	0.424118	6	0.852101	13	1.95807	3	0.546747
714	Ca1:19284019-19284251	232	29.74	48	28	41	115	9	1.69903	14	1.92872	14	1.90195	7	0.981616	9	1.19557	3	0.400341	3	0.424594	4	0.685005
715	Ca7:9681850-9682055	205	39.02	69	39	41	56	7	1.49551	17	2.65048	19	2.92119	17	2.69791	22	3.30743	20	3.02046	26	4.16447	9	1.74426
716	Ca1:19414-20370	956	32.01	367	166	140	283	8	0.366504	20	0.668654	26	0.857187	19	0.646588	36	1.16056	34	1.10108	16	0.549544	25	1.03897
717	Ca1:25694428-25694669	241	44.81	55	35	73	78	41	7.45098	23	3.05028	25	3.26951	16	2.15991	16	2.04609	16	2.05541	12	1.63495	13	2.14313
718	Ca1:2347649-2348235	586	29.52	180	80	93	233	0	0	5	0.27271	11	0.591637	3	0.166554	6	0.315555	23	1.21514	6	0.336197	5	0.338995
719	Ca5:40521608-40521851	243	43.62	61	77	29	76	2	0.360471	15	1.97294	44	5.70698	29	3.88261	26	3.29753	46	5.86068	15	2.02687	12	1.96199
720	Ca1:18017134-18017813	679	37.7	220	128	128	203	12	0.77403	20	0.941433	12	0.557021	14	0.670795	7	0.317724	3	0.136788	7	0.338508	6	0.351077
721	scaffold2051:149621-149839	218	35.78	73	48	30	67	7	1.40633	0	0	5	0.722892	2	0.298473	2	0.282745	3	0.426051	3	0.451862	1	0.182249
722	scaffold2569:81953-82226	273	42.49	70	69	47	87	0	0	2	0.234151	2	0.230902	1	0.119171	3	0.338673	2	0.226811	1	0.120276	0	0
723	scaffold3397:82397-82607	210	30.95	58	35	30	87	16	3.33693	6	0.91319	7	1.0506	3	0.464765	6	0.880549	5	0.737135	1	0.156358	9	1.70273
724	Ca5:48133694-48134831	1137	29.29	363	141	192	441	927	35.708	365	10.2603	754	20.9012	512	14.6501	485	13.1463	532	14.486	272	7.85505	641	22.3985
725	Ca3:35519587-35520327	740	32.16	209	119	119	293	9	0.532669	34	1.46851	21	0.894432	25	1.09911	30	1.24943	26	1.08777	16	0.709952	10	0.536896
726	scaffold916:403988-404314	326	32.21	94	61	44	127	24	3.22433	18	1.76475	23	2.22367	24	2.39511	9	0.850837	11	1.04465	20	2.01443	17	2.07182
727	Ca7:8572803-8573031	228	35.96	65	41	41	81	0	0	7	0.981279	3	0.414712	3	0.428073	3	0.405516	7	0.950517	1	0.144014	1	0.174256
728	scaffold1483:45139-45388	249	35.34	79	59	29	82	1	0.175892	18	2.31048	29	3.67078	28	3.65839	17	2.10412	41	5.09778	6	0.791212	14	2.23383
729	scaffold645:42663-42951	288	42.71	88	65	58	77	3	0.456221	150	16.6467	57	6.23796	141	15.9279	112	11.9853	36	3.86996	7	0.79808	34	4.69038
730	Ca6:13808006-13808210	204	39.71	65	60	21	58	0	0	1	0.156675	5	0.772502	2	0.318957	1	0.151075	5	0.758816	0	0	4	0.779025
731	scaffold331:81996-82278	282	35.46	74	41	59	108	0	0	4	0.453357	0	0	26	2.99955	0	0	1	0.109786	1	0.116437	0	0
732	scaffold1661:58594-59518	924	34.31	244	188	129	363	12	0.568795	86	2.97479	149	5.08246	53	1.8661	88	2.93516	165	5.52851	103	3.66021	76	3.26786
733	Ca5:35816377-35817230	853	28.6	286	140	104	323	0	0	4	0.149879	9	0.332547	9	0.343262	17	0.614217	6	0.21777	11	0.423433	13	0.605502
734	Ca4:19527587-19527816	229	31	86	51	20	72	0	0	4	0.558282	16	2.20214	2	0.284136	4	0.538327	16	2.16312	0	0	2	0.346989
735	Ca6:20996704-20997077	373	31.1	80	53	63	177	0	0	2	0.171376	5	0.422495	1	0.0872214	0	0	7	0.581013	10	0.880302	4	0.426062
736	Ca5:37432573-37432928	355	36.06	117	78	50	110	2469	304.606	2513	226.252	2238	198.697	1785	163.584	1711	148.54	2230	194.479	2604	240.854	1305	146.051
737	scaffold26:317235-317474	239	48.95	56	80	37	66	24	4.39805	1	0.133731	15	1.97812	39	5.30883	33	4.25537	33	4.27477	20	2.74772	13	2.16106
738	Ca2:12602092-12602362	270	45.19	94	47	75	54	11	1.78433	23	2.72266	26	3.03508	39	4.69929	20	2.28291	14	1.60532	21	2.55386	6	0.882895
739	Ca5:4578920-4579266	346	29.48	101	53	49	143	3	0.379745	46	4.24924	75	6.83196	34	3.19694	58	5.16623	124	11.0954	13	1.2337	66	7.57861
740	Ca7:6366372-6366626	254	37.4	89	51	44	70	301	51.9014	214	26.9283	243	30.1531	193	24.7204	171	20.7484	256	31.2035	245	31.6718	244	38.1661
741	Ca5:15142333-15142744	411	29.44	137	50	71	153	19	2.02469	0	0	2	0.153373	2	0.158314	0	0	0	0	0	0	2	0.193335
742	scaffold210:464993-465416	423	35.22	148	88	61	126	0	0	4	0.302238	1	0.0745109	0	0	0	0	0	0	0	0	1	0.093925
743	Ca7:6618373-6618898	525	26.86	174	60	81	210	3	0.25027	2	0.121759	14	0.840483	3	0.185906	2	0.117407	6	0.353825	0	0	12	0.90812
744	Ca7:33913843-33914662	819	31.26	230	108	148	333	17	0.909099	44	1.71711	121	4.65652	32	1.27115	83	3.12332	94	3.55337	77	3.08708	54	2.61958
745	Ca4:37284054-37284281	227	33.92	85	48	29	65	0	0	0	0	4	0.555385	2	0.286639	1	0.135767	2	0.272773	1	0.144649	0	0
746	Ca1:9659326-9659599	273	28.94	103	32	47	91	50	8.02147	28	3.27812	65	7.50431	17	2.0259	25	2.82227	33	3.74238	13	1.56358	52	7.56767
747	Ca2:1689822-1690418	596	32.05	160	88	103	245	0	0	4	0.214508	23	1.2163	1	0.0545865	2	0.10342	4	0.207783	45	2.47917	5	0.333308
748	scaffold1483:45146-45388	242	35.12	78	57	28	79	2	0.36196	9	1.18866	17	2.21408	20	2.68872	19	2.41969	36	4.60557	10	1.35683	12	1.9701
749	Ca4:11248099-11248564	465	35.91	150	71	96	148	47	4.42681	50	3.43674	37	2.50789	39	2.72862	31	2.05461	34	2.26372	21	1.48288	36	3.07589
750	Ca3:20380280-20381479	1199	47.12	326	236	329	308	1	0.0365281	7	0.186598	5	0.131435	10	0.271339	10	0.257041	13	0.335676	4	0.109542	6	0.198817
751	Ca6:26476276-26477096	820	31.22	301	158	98	263	0	0	8	0.311821	25	0.960918	1	0.0396751	1	0.0375844	1	0.0377557	0	0	7	0.339161
752	Ca5:44650388-44650707	319	38.24	86	50	72	111	7	0.961067	20	2.00387	16	1.58084	23	2.34568	18	1.73902	9	0.873471	8	0.823455	18	2.24183
753	Ca1:13595254-13595641	387	31.78	119	80	43	145	47	5.31904	31	2.56024	11	0.895863	37	3.11044	23	1.83163	26	2.07998	10	0.848457	19	1.95058
754	Ca7:21691723-21692229	506	36.36	139	87	97	183	8	0.692446	9	0.568488	3	0.186866	11	0.707252	6	0.365445	0	0	2	0.129784	16	1.25629
755	Ca3:32370678-32371083	405	33.33	150	83	52	120	1694	183.191	2372	187.193	2219	172.688	2278	182.991	1641	124.875	2440	186.523	2274	184.364	1812	177.756
756	Ca6:50406814-50407181	367	30.25	134	60	51	122	16	1.90941	2	0.174178	7	0.601163	1	0.0886473	7	0.587833	5	0.421794	2	0.178939	3	0.324771
757	Ca6:1989302-1989815	513	36.45	162	77	110	164	93	7.93984	97	6.04343	80	4.9151	113	7.16626	104	6.24795	78	4.70732	68	4.35243	76	5.88597
758	Ca8:3563742-3564051	309	36.57	87	47	66	109	263	37.2772	388	40.1331	319	32.5381	549	57.8024	773	77.0979	412	41.2796	525	55.7881	447	57.4739
759	Ca1:26609923-26610144	221	30.77	77	33	35	76	11	2.17995	0	0	0	0	0	0	0	0	0	0	0	0	0	0
760	Ca6:36699171-36699372	201	48.26	41	34	63	63	15	3.26845	57	9.06375	54	8.46755	47	7.60735	41	6.28651	46	7.0853	36	5.88095	30	5.92989
761	scaffold198:425226-425570	344	43.02	78	73	75	118	12	1.52781	33	3.06609	33	3.02354	29	2.74266	22	1.971	28	2.51997	14	1.33632	31	3.58034
762	Ca4:10345507-10345943	436	33.49	132	63	83	158	0	0	0	0	5	0.361446	1	0.0746183	1	0.0706863	6	0.426051	0	0	2	0.182249
763	Ca2:35954551-35954864	313	23.64	127	40	34	112	0	0	11	1.12325	0	0	0	0	0	0	0	0	0	0	0	0
764	Ca5:5628650-5628887	237	42.19	57	74	26	80	0	0	10	1.34859	0	0	7	0.960907	14	1.82054	11	1.43695	0	0	3	0.502915
765	Ca1:19938491-19938739	248	33.47	96	39	44	69	2	0.353203	2	0.257755	13	1.65216	1	0.131184	20	2.48542	12	1.49805	19	2.51561	6	0.961216
766	Ca7:11545066-11545419	353	42.21	113	109	40	91	21	2.6055	15	1.35814	29	2.58931	9	0.829468	23	2.00805	21	1.84179	15	1.39527	8	0.900403
767	Ca3:18625019-18625434	415	33.01	108	54	83	170	10	1.05535	3	0.231048	10	0.759472	1	0.0783942	4	0.297053	7	0.522212	2	0.158242	10	0.957356
768	Ca5:39756407-39756752	345	38.84	98	89	45	113	0	0	3	0.277927	4	0.365427	1	0.0943002	14	1.25064	5	0.448691	1	0.0951747	7	0.806121
769	Ca5:30918145-30918395	250	30	83	45	30	92	19	3.32859	34	4.34678	60	7.56434	41	5.33551	68	8.38283	88	10.8978	29	3.80889	121	19.2294
770	Ca1:41892384-41892705	321	31.78	87	56	46	132	7	0.955079	16	1.5931	24	2.35649	7	0.709455	1	0.09601	15	1.44671	1	0.102291	14	1.73278
771	Ca7:4320854-4321334	480	36.25	155	103	71	151	6	0.547465	5	0.332934	7	0.459639	11	0.745561	8	0.513654	5	0.322497	8	0.547255	9	0.744943
772	scaffold1197:449279-449543	264	50.76	43	48	86	87	1	0.165898	2	0.242134	4	0.477547	7	0.862633	6	0.700437	9	1.05544	10	1.24376	3	0.45148
773	Ca4:5260489-5260951	462	42.21	127	104	91	140	33	3.12837	33	2.28298	37	2.52418	40	2.81676	48	3.202	0	0	34	2.41645	34	2.92387
774	scaffold960:178783-179004	221	33.03	51	37	36	97	4	0.792709	0	0	1	0.142616	0	0	0	0	0	0	0	0	1	0.179775
775	Ca6:1636038-1636478	440	38.41	125	84	85	146	17	1.69216	10	0.726401	19	1.36101	12	0.887279	7	0.490306	33	2.32198	35	2.6119	8	0.722369
776	Ca5:39331825-39332059	234	32.91	86	51	26	71	13	2.43318	1	0.136588	2	0.269385	1	0.139032	0	0	2	0.264613	1	0.140322	4	0.67915
777	Ca7:47982853-47983337	484	35.54	117	71	101	195	0	0	4	0.264146	22	1.43264	10	0.672181	4	0.254704	36	2.30279	14	0.949781	15	1.23131
778	Ca6:15066486-15066864	378	36.51	107	52	86	133	0	0	13	1.09921	8	0.66705	16	1.37708	14	1.14145	11	0.900943	3	0.260597	6	0.630639
779	Ca8:3387474-3387727	253	36.76	85	40	53	75	0	0	3	0.378992	1	0.124577	3	0.385774	4	0.48726	3	0.367111	0	0	3	0.47111
780	Ca4:44873267-44873725	458	26.64	185	73	49	151	0	0	9	0.628067	30	2.0645	2	0.142068	13	0.874781	11	0.743573	5	0.358464	2	0.173495
781	Ca3:6291576-6291858	282	32.62	102	48	44	88	5	0.776546	47	5.32694	55	6.14715	31	3.57639	39	4.26223	32	3.51316	11	1.28081	48	6.7626
782	Ca4:1235971-1236199	228	33.77	73	44	33	78	0	0	0	0	0	0	0	0	0	0	0	0	15	2.16022	0	0
783	Ca5:17863512-17863795	283	32.51	94	43	49	97	35	5.41661	84	9.48685	85	9.46657	106	12.1857	106	11.5436	82	8.97065	85	9.86219	77	10.81
784	scaffold535:39190-39646	456	35.53	151	74	88	143	19	1.82488	4	0.280365	0	0	7	0.499419	1	0.067586	4	0.271576	0	0	0	0
785	Ca7:3144522-3144738	216	38.43	84	30	53	49	18	3.64977	8	1.18376	4	0.583668	2	0.301237	5	0.713408	2	0.286664	1	0.152015	3	0.551809
786	Ca7:1605751-1607467	1716	31.29	502	287	250	677	33	0.842254	42	0.782278	55	1.0102	27	0.511892	32	0.574717	49	0.884047	31	0.593178	81	1.87538
787	Ca1:1381423-1382248	825	30.91	261	128	127	309	0	0	2	0.0774828	9	0.343834	3	0.118304	1	0.0373566	4	0.150108	0	0	10	0.481579
788	Ca3:27669810-27670015	205	38.05	55	45	33	72	4	0.85458	0	0	1	0.153747	3	0.476101	0	0	1	0.151023	3	0.480516	4	0.775225
789	Ca5:44798109-44798450	341	32.26	129	44	66	102	14	1.79813	4	0.374917	3	0.277285	18	1.71731	43	3.88629	33	2.9961	27	2.59986	19	2.21371
790	scaffold1687:187966-188311	345	31.59	83	44	65	153	1	0.126948	13	1.20435	27	2.46663	16	1.5088	16	1.4293	20	1.79476	14	1.33245	17	1.95772
791	Ca5:10986335-10986668	333	28.53	125	60	35	113	114	14.9936	79	7.58249	135	12.7776	120	11.7238	95	8.79227	90	8.36748	95	9.36742	120	14.3172
792	Ca1:6834844-6835103	259	44.02	76	60	54	69	3	0.507303	6	0.740424	5	0.608457	4	0.502449	1	0.118993	7	0.836748	10	1.26777	4	0.613595
793	Ca4:2974443-2974971	528	26.52	199	80	60	189	7	0.580645	5	0.302667	1	0.0596934	3	0.18485	4	0.233479	10	0.586358	6	0.373128	12	0.902961
794	scaffold553:392227-392644	417	31.89	157	79	54	127	27	2.83579	13	0.996406	18	1.36049	21	1.63838	27	1.99549	28	2.07883	9	0.708675	28	2.66774
795	Ca6:54264213-54264418	205	27.32	76	36	20	73	36	7.69122	23	3.58594	36	5.53489	16	2.53921	22	3.30743	24	3.62455	21	3.36361	26	5.03896
796	Ca4:13403255-13404056	801	36.83	276	145	150	230	43	2.35116	39	1.55619	31	1.2198	33	1.34033	39	1.50056	35	1.3528	46	1.88567	22	1.09122
797	scaffold887_1:238907-239144	237	34.18	88	32	49	68	3	0.554395	3	0.404578	0	0	3	0.411817	1	0.130039	3	0.391895	4	0.554182	7	1.17347
798	Ca5:30126635-30126844	209	39.71	68	43	40	58	1	0.209556	6	0.917559	17	2.56367	17	2.64627	7	1.03222	5	0.740662	36	5.65584	5	0.950485
799	Ca2:22987926-22988572	646	35.91	248	137	95	166	21	1.42375	26	1.28638	20	0.975792	28	1.41012	18	0.85874	33	1.58153	17	0.864086	18	1.10704
800	scaffold166:73351-73659	308	37.01	126	36	78	68	13	1.84858	15	1.55657	18	1.84197	16	1.69006	9	0.900562	7	0.703629	5	0.53304	1	0.128994
801	Ca7:29611520-29611766	246	47.97	54	74	44	74	0	0	2	0.259851	0	0	1	0.13225	2	0.250563	0	0	0	0	2	0.32301
802	Ca7:47982812-47983337	525	35.69	131	76	111	206	13	1.0845	9	0.547914	29	1.741	6	0.371812	9	0.52833	31	1.8281	14	0.875607	18	1.36218
803	Ca1:35374403-35374641	238	18.49	96	15	29	98	0	0	18	2.41727	14	1.85401	2	0.273391	2	0.258985	5	0.650414	7	0.965744	19	3.17174
804	Ca1:18788-20370	1582	31.35	624	266	230	462	81	2.24246	101	2.04054	154	3.06813	66	1.35728	105	2.04552	131	2.56367	84	1.74347	147	3.69175
805	scaffold1351:170311-170528	217	32.26	93	41	29	54	180	36.3295	107	15.7599	115	16.7031	102	15.2923	119	16.9009	109	15.5512	69	10.4407	124	22.703
806	Ca4:11829616-11829914	298	33.22	93	39	60	106	90	13.2273	53	5.68445	112	11.8457	69	7.53294	66	6.82573	72	7.48019	77	8.48428	55	7.33277
807	Ca2:33650304-33650919	615	35.61	217	117	102	179	1	0.071215	9	0.467731	8	0.409991	8	0.423201	16	0.801801	17	0.855796	3	0.160172	6	0.387612
808	Ca2:27801664-27801910	246	36.59	81	25	65	75	5	0.890187	14	1.81896	43	5.50926	21	2.77726	4	0.501126	14	1.76193	11	1.46824	24	3.87612
809	Ca1:23690274-23691831	1557	32.43	461	261	244	591	108	3.03796	33	0.677415	2	0.0404857	69	1.44176	26	0.514643	34	0.676062	66	1.39186	11	0.280689
810	Ca1:37067011-37067282	271	36.9	83	34	66	88	17	2.74743	0	0	5	0.581515	14	1.6807	13	1.47841	3	0.342727	6	0.72698	4	0.586425
811	Ca3:20808119-20808473	354	44.63	102	48	110	94	27	3.34046	53	4.78522	52	4.62978	32	2.94089	50	4.353	62	5.42232	43	3.98847	23	2.58135
812	Ca6:3266798-3267103	305	28.85	87	42	46	130	0	0	0	0	1	0.103338	0	0	6	0.60628	5	0.507536	1	0.107657	0	0
813	Ca4:48707647-48707969	322	40.99	84	58	74	106	0	0	2	0.19852	2	0.195765	0	0	14	1.33997	0	0	2	0.203946	4	0.493544
814	Ca5:39839490-39839924	434	29.95	155	70	60	149	8	0.807322	11	0.810088	2	0.145245	8	0.599697	10	0.71012	11	0.784692	3	0.226972	12	1.09853
815	Ca5:26506511-26506926	415	34.94	101	50	95	169	7	0.738748	14	1.07822	8	0.607578	27	2.11664	9	0.668369	7	0.522212	3	0.237363	11	1.05309
816	Ca7:11213411-11213806	395	37.66	122	73	75	123	21	2.32846	26	2.1038	32	2.55336	23	1.89436	19	1.48244	16	1.25406	15	1.24691	10	1.00583
817	Ca3:2908331-2908998	667	34.48	214	73	157	223	107	7.02594	135	6.469	103	4.86711	137	6.68231	44	2.03305	96	4.45597	57	2.80601	49	2.91872
818	Ca3:18825760-18826274	514	34.82	151	68	111	184	62	5.28293	47	2.92256	38	2.33013	35	2.21532	27	1.61891	31	1.86722	19	1.21376	42	3.24644
819	Ca3:6252388-6252714	326	30.37	122	61	38	105	64	8.59822	124	12.1572	280	27.0708	114	11.3768	176	16.6386	160	15.1949	57	5.74114	291	35.4647
820	scaffold1417:78435-78780	345	31.3	114	63	45	123	0	0	4	0.37057	4	0.365427	5	0.471501	6	0.535986	4	0.358953	0	0	19	2.18804
821	Ca7:752992-753465	473	32.35	142	54	99	178	3	0.277784	6	0.405433	9	0.59971	4	0.275125	5	0.325785	7	0.458177	3	0.208258	6	0.503978
822	Ca6:56053632-56054038	406	40.39	109	78	86	133	83	8.95361	0	0	76	5.89994	90	7.21188	60	4.55456	0	0	54	4.36725	57	5.57789
823	Ca4:47413631-47414369	738	37.13	305	142	132	159	8	0.474766	13	0.56301	19	0.811441	16	0.705335	9	0.375844	17	0.713163	11	0.489415	14	0.753691
824	Ca4:2878134-2878984	850	40.47	235	155	189	271	22	1.13357	12	0.451223	5	0.185401	34	1.30134	16	0.580127	4	0.145693	3	0.115889	7	0.32719
825	Ca1:41832111-41832652	541	30.68	170	106	60	205	43	3.48111	166	9.80709	354	20.6237	134	8.05822	125	7.12089	427	24.4358	148	8.98266	201	14.7612
826	Ca4:8801625-8802157	532	39.66	134	49	162	187	107	8.80884	55	3.30431	715	42.3598	45	2.7519	188	10.891	1133	65.9348	611	37.7112	651	48.6173
827	Ca7:19840839-19841291	452	39.16	130	56	121	145	140	13.5655	108	7.63685	360	25.1029	168	12.0921	132	9.0003	1	0.0684949	293	21.2848	124	10.8995
828	Ca8:13994872-13995265	393	34.86	102	57	80	154	11	1.22588	3	0.243982	16	1.28318	7	0.579478	9	0.705784	6	0.472667	6	0.501302	16	1.61752
829	Ca7:2353277-2353846	569	35.15	161	125	75	208	89	6.85053	69	3.87584	31	1.71715	42	2.40142	3	0.162492	1	0.0544107	23	1.32726	1	0.0698247
830	Ca4:14127461-14127810	349	33.52	120	34	83	112	0	0	3	0.274742	12	1.08372	6	0.559316	4	0.353229	9	0.798387	4	0.376336	5	0.569202
831	Ca3:18528719-18529123	404	25.99	173	74	31	126	32	3.46909	15	1.18669	25	1.95038	5	0.402643	6	0.457711	13	0.996227	11	0.89403	3	0.295027
832	Ca7:46916084-46917104	1020	35.98	342	200	167	311	4	0.171754	11	0.344684	51	1.5759	6	0.191374	7	0.211504	23	0.698111	168	5.40816	4	0.155805
833	Ca4:26931868-26932161	293	32.76	99	34	62	98	37	5.5307	61	6.65413	149	16.028	52	5.77388	54	5.67999	88	9.29847	52	5.82742	107	14.509
834	Ca4:836777-837159	382	41.1	115	100	57	110	0	0	2	0.167338	2	0.165016	2	0.170333	2	0.161357	1	0.0810463	0	0	0	0
835	Ca6:26898933-26899342	409	37.41	170	69	84	86	9	0.963753	1	0.0781458	2	0.154123	5	0.397721	2	0.150705	7	0.529872	0	0	5	0.4857
836	Ca7:19767280-19768007	727	39.2	250	216	69	192	1733	104.402	620	27.2575	4188	181.565	279	12.4854	259	10.9796	934	39.7749	954	43.0878	439	23.9912
837	Ca5:27720175-27720671	496	34.07	153	78	91	174	25	2.20752	21	1.35322	10	0.635445	29	1.90216	21	1.30485	17	1.06112	7	0.463401	19	1.52193
838	Ca6:31304627-31305024	397	30.48	116	48	73	160	2	0.220641	8	0.644063	4	0.317563	0	0	3	0.232891	19	1.4817	14	1.15792	2	0.200152
839	Ca6:147462-147813	351	32.48	150	33	81	87	13	1.62212	8	0.728471	29	2.60406	9	0.834194	10	0.878041	21	1.85229	11	1.02903	15	1.69787
840	Ca7:1283643-1283853	210	36.19	85	50	26	49	3	0.625674	2	0.304397	0	0	1	0.154922	2	0.293516	4	0.589708	2	0.312717	1	0.189192
841	scaffold1504:104151-104417	266	38.72	73	59	44	90	4	0.658605	9	1.08141	8	0.947913	7	0.856147	9	1.04276	11	1.28029	2	0.246882	5	0.74681
842	Ca7:16104074-16106798	2724	33	1006	509	390	819	60	0.964696	60	0.704001	61	0.705802	44	0.525506	50	0.565698	80	0.909242	26	0.313406	57	0.83136
843	Ca3:33764579-33764878	299	26.76	103	34	46	116	17	2.49014	3	0.320685	9	0.948705	1	0.108808	10	1.03074	12	1.24253	4	0.439268	0	0
844	scaffold98:443452-444096	644	32.3	237	102	106	199	17	1.15614	8	0.397039	6	0.293647	7	0.353626	4	0.191424	4	0.192296	2	0.101973	17	1.04878
845	Ca1:804600-805201	601	35.77	148	82	133	238	8	0.582991	19	1.01043	36	1.88794	25	1.35331	26	1.33328	20	1.03027	29	1.5844	49	3.23924
846	Ca1:2854882-2855488	606	35.48	226	110	105	165	50	3.61363	32	1.68774	46	2.39246	47	2.52323	37	1.8817	54	2.75878	36	1.95061	36	2.36021
847	Ca1:13845069-13845284	215	41.86	59	32	58	66	8	1.62966	9	1.33793	6	0.879575	4	0.605276	9	1.29011	14	2.01598	12	1.83267	4	0.739168
848	scaffold1215:27926-28157	231	49.78	75	36	79	41	0	0	27	3.73578	39	5.32124	4	0.563352	11	1.46758	7	0.938172	13	1.84787	4	0.68797
849	Ca6:41906224-41906659	435	32.64	125	67	75	168	5	0.503416	5	0.367375	6	0.434732	1	0.0747898	2	0.141698	7	0.498202	1	0.0754834	4	0.365336
850	scaffold1202:131261-131806	545	41.1	198	135	89	123	3	0.241086	4	0.234581	1	0.0578314	8	0.477557	9	0.508941	13	0.738488	22	1.32546	12	0.874795
851	Ca7:45237750-45237989	239	46.03	53	74	36	76	17	3.11528	18	2.40715	25	3.29687	36	4.90045	24	3.09482	38	4.92246	26	3.57204	21	3.49094
852	scaffold1493:64667-65133	466	33.69	141	75	82	168	121	11.3722	82	5.62415	95	6.42536	64	4.46813	76	5.02631	107	7.10877	93	6.55296	96	8.18478
853	Ca4:16039081-16039372	291	30.93	80	18	72	121	82	12.3415	34	3.73435	115	12.4556	15	1.67699	44	4.65995	78	8.29847	83	9.36539	76	10.3763
854	Ca5:10329932-10330507	575	32.87	217	106	83	169	208	15.8432	213	11.8397	254	13.9228	217	12.2779	205	10.9877	278	14.9683	244	13.9336	190	13.1283
855	Ca6:26338010-26338379	369	33.6	88	61	63	157	1	0.118692	2	0.173234	32	2.73328	1	0.0881669	0	0	1	0.0839016	13	1.1568	0	0
856	Ca6:122052-122280	228	33.33	89	42	34	63	3	0.576279	6	0.841096	12	1.65885	5	0.713456	12	1.62206	14	1.90103	8	1.15212	17	2.96234
857	Ca4:8329560-8330341	781	34.06	235	129	137	280	22	1.23372	15	0.61386	46	1.85638	14	0.583188	14	0.552457	31	1.22887	24	1.00902	38	1.9331
858	scaffold1052:15667-15890	223	30.04	82	40	27	74	124	24.3536	39	5.58971	63	8.90422	35	5.10617	19	2.62585	46	6.3863	99	14.5771	9	1.60346
859	Ca2:17056827-17057711	884	35.18	255	148	163	318	29	1.43679	48	1.73547	36	1.28354	46	1.69292	117	4.07901	40	1.40089	41	1.5229	17	0.764044
860	Ca6:42683860-42684741	881	27.47	265	102	140	374	0	0	17	0.61674	2	0.0715507	0	0	0	0	1	0.0351415	0	0	1	0.0450968
861	Ca6:7776563-7777074	511	31.51	136	68	93	214	0	0	0	0	1	0.0616792	0	0	0	0	0	0	10	0.642569	0	0
862	Ca2:36074841-36075166	325	31.38	99	49	53	124	14	1.88665	4	0.393374	1	0.0969788	2	0.200207	4	0.379314	5	0.476303	6	0.60619	9	1.10022
863	Ca4:16523458-16524048	590	26.78	232	84	74	200	5	0.371163	6	0.325034	55	2.93813	2	0.110283	0	0	16	0.839585	11	0.612183	3	0.202018
864	Ca3:21649546-21650285	739	35.18	204	114	146	275	178	10.5493	197	8.52022	218	9.29763	188	8.27647	207	8.63272	233	9.76131	180	7.99777	252	13.5481
865	Ca5:34041288-34041710	422	34.12	118	69	75	160	0	0	4	0.302954	30	2.24062	2	0.154188	6	0.438188	12	0.88037	1	0.0778087	15	1.41221
866	Ca1:33400096-33400378	282	38.3	84	36	72	90	0	0	0	0	0	0	1	0.115367	168	18.3604	1	0.109786	0	0	9	1.26799
867	scaffold1348_1:215489-215751	262	38.17	100	61	39	62	164	27.415	106	12.931	166	19.9695	155	19.247	131	15.4096	206	24.3423	147	18.4228	173	26.2341
868	Ca1:13845069-13845288	219	41.55	60	33	58	68	12	2.39985	8	1.16755	11	1.5831	13	1.93122	9	1.26654	10	1.41368	11	1.64926	7	1.26992
869	Ca8:5081139-5082179	1040	38.65	359	201	201	279	13	0.547465	21	0.645379	11	0.333364	19	0.594363	23	0.681579	20	0.595379	12	0.378869	29	1.10786
870	scaffold1964:109777-110231	454	40.53	142	64	120	128	192	18.5222	223	15.6992	219	15.2037	247	17.7	214	14.5271	199	13.5704	207	14.9712	157	13.7393
871	Ca4:24850853-24851419	566	41.34	117	85	149	215	22	1.70236	6	0.338816	13	0.723914	11	0.632278	8	0.435607	10	0.546991	14	0.81218	12	0.842338
872	Ca4:2790652-2790859	207	29.95	79	14	48	66	2	0.423161	1	0.154404	4	0.609045	3	0.471501	0	0	2	0.299127	10	1.58625	0	0
873	Ca7:24204899-24205738	839	26.82	295	61	164	319	0	0	0	0	11	0.413229	0	0	3	0.1102	5	0.184503	3	0.117409	2	0.0947086
874	Ca6:52413674-52418099	4425	32.93	1677	784	673	1291	14	0.138567	46	0.332257	119	0.847605	52	0.382315	67	0.466641	126	0.881564	140	1.03886	68	0.610544
875	Ca1:29211766-29211977	211	30.33	73	29	35	74	8	1.66056	0	0	2	0.29875	10	1.54188	2	0.292125	2	0.293457	5	0.778087	4	0.75318
876	Ca7:29498818-29499134	316	31.01	120	58	40	98	0	0	3	0.303433	3	0.299222	3	0.308863	8	0.780233	4	0.391895	22	2.286	6	0.754372
877	Ca4:13897858-13898855	997	35.21	376	191	160	270	69	3.0311	213	6.82832	234	7.39743	270	8.8105	313	9.67544	333	10.3406	204	6.71855	239	9.52411
878	Ca2:13747665-13748162	497	30.18	139	50	100	208	21	1.85059	21	1.35049	1	0.0634167	16	1.04736	4	0.248042	3	0.186879	0	0	2	0.15988
879	Ca1:1036808-1037065	257	36.96	100	54	41	62	45	7.66877	83	10.3222	76	9.32053	69	8.73469	66	7.91466	74	8.91446	69	8.8157	82	12.6766
880	Ca5:27788735-27789362	627	34.29	234	119	96	178	37	2.58452	31	1.58024	56	2.81501	14	0.726427	45	2.21191	43	2.12323	26	1.36159	68	4.30886
881	scaffold1867:6368-6609	241	46.47	51	75	37	78	6	1.09039	16	2.12194	9	1.17702	9	1.21495	17	2.17397	14	1.79849	17	2.31618	7	1.15399
882	Ca3:29454128-29454667	539	37.66	120	79	124	216	16	1.3001	6	0.355788	7	0.409326	3	0.181077	11	0.628964	6	0.344635	1	0.0609189	5	0.368555
883	Ca5:47520472-47520979	507	33.93	171	100	72	164	59	5.09672	71	4.47589	25	1.55415	38	2.43841	22	1.33732	30	1.83193	15	0.971458	31	2.42927
884	Ca1:955925-956166	241	39.42	76	35	60	70	0	0	7	0.928347	4	0.523122	5	0.67497	12	1.53457	11	1.4131	10	1.36246	5	0.824279
885	Ca4:24841411-24841645	234	38.46	67	53	37	77	8	1.49734	1	0.136588	0	0	2	0.278065	2	0.263412	5	0.661532	7	0.982252	2	0.339575
886	Ca1:22140699-22140946	247	34.01	96	49	35	67	0	0	0	0	4	0.510415	1	0.131715	0	0	1	0.125343	24	3.19047	0	0
887	scaffold420:249392-250427	1035	34.49	381	180	177	297	32	1.35412	29	0.895544	93	2.83206	49	1.54024	31	0.923088	51	1.52555	51	1.61797	43	1.65063
888	Ca1:6834844-6835102	258	44.19	76	60	54	68	3	0.50927	1	0.123882	6	0.732979	3	0.378297	6	0.716726	5	0.599994	1	0.127269	5	0.769966
889	Ca6:7923157-7923614	457	38.51	112	122	54	169	0	0	0	0	0	0	1	0.0711894	10	0.674381	7	0.474218	3	0.215549	3	0.260811
890	scaffold290:724000-724625	625	31.36	187	83	113	242	0	0	1	0.0511386	30	1.51287	2	0.104107	6	0.295865	13	0.643961	4	0.210146	14	0.889958
891	Ca3:27323681-27324047	366	34.43	111	43	83	129	0	0	3	0.261981	0	0	4	0.355558	4	0.336822	18	1.52261	2	0.179428	2	0.217105
892	Ca5:28579520-28579726	206	30.58	77	20	43	66	0	0	0	0	0	0	0	0	0	0	0	0	0	0	1	0.192865
893	scaffold1324:609661-609972	311	30.87	92	69	27	123	15	2.11241	14	1.43879	25	2.53361	12	1.25531	22	2.18014	17	1.69233	11	1.16138	14	1.7885
894	Ca3:5500591-5500798	207	50.72	45	72	33	57	1	0.211581	27	4.16891	13	1.9794	2	0.314334	0	0	19	2.84171	16	2.53799	8	1.53547
895	scaffold2569:81955-82226	271	42.8	70	69	47	85	0	0	5	0.589698	1	0.116303	2	0.2401	2	0.227448	0	0	0	0	0	0
896	scaffold26:445437-445663	226	32.74	86	47	27	66	15	2.90689	10	1.41423	5	0.697303	6	0.863723	2	0.272736	9	1.23291	8	1.16231	7	1.23058
897	Ca4:14867161-14868361	1200	33.42	358	201	200	441	86	3.1388	77	2.05087	487	12.7911	164	4.44625	67	1.72074	395	10.1909	247	6.7586	98	3.24464
898	Ca4:13403536-13404056	520	41.35	159	109	106	146	29	2.44254	13	0.799041	22	1.33346	21	1.31386	16	0.948284	18	1.07168	17	1.07346	12	0.916852
899	scaffold1687:167622-167827	205	40.98	41	31	53	80	1	0.213645	1	0.15591	5	0.768734	0	0	2	0.300675	5	0.755114	1	0.160172	1	0.193806
900	Ca7:46870628-46871177	549	43.17	167	126	111	145	6	0.478658	14	0.815051	20	1.1482	8	0.474078	6	0.336822	10	0.563929	3	0.179428	0	0
901	Ca5:36496532-36496787	255	34.51	74	47	41	93	11	1.88929	3	0.376019	5	0.618002	2	0.255165	7	0.846018	9	1.09269	3	0.386297	5	0.779025
902	Ca4:47401204-47403397	2193	33.61	938	419	318	518	8	0.159771	16	0.23319	49	0.704235	15	0.222528	25	0.351336	28	0.39529	27	0.404265	14	0.253636
903	Ca1:42284683-42284951	268	45.52	71	80	42	75	2	0.326845	23	2.74298	32	3.76335	17	2.0637	24	2.75993	22	2.54147	13	1.59276	8	1.18598
904	Ca3:13853636-13853836	200	47	57	50	44	49	7	1.5329	0	0	0	0	21	3.41603	0	0	35	5.41794	0	0	14	2.78112
905	Ca6:34401504-34403332	1828	34.08	741	354	269	464	34	0.814609	31	0.542019	47	0.810367	45	0.800881	41	0.691241	75	1.27023	56	1.00589	34	0.738966
906	scaffold2192:150010-151115	1105	34.57	389	240	142	334	16	0.634168	4	0.115698	47	1.34059	10	0.294421	17	0.474142	15	0.420267	39	1.15889	8	0.28764
907	Ca1:18444574-18444955	381	27.56	140	65	40	136	6	0.68972	5	0.419444	8	0.661797	0	0	4	0.323561	18	1.46266	4	0.344727	12	1.25135
908	Ca8:4765513-4765758	245	37.55	56	38	54	97	86	15.3737	209	27.2652	138	17.753	303	40.2354	209	26.2907	187	23.6305	150	20.1032	113	18.3246
909	Ca7:2368628-2369167	539	35.99	185	107	87	160	364	29.5773	406	24.075	335	19.5892	323	19.496	297	16.982	290	16.6573	342	20.8343	288	21.2288
910	Ca7:39539957-39541080	1123	33.04	425	193	178	327	22	0.858004	25	0.711524	29	0.813913	22	0.637345	21	0.576317	34	0.937337	8	0.233911	22	0.778331
911	Ca5:23554621-23554867	246	41.87	77	51	52	66	6	1.06822	8	1.0394	8	1.02498	14	1.8515	10	1.25281	17	2.13949	11	1.46824	11	1.77656
912	Ca7:35625660-35626083	423	30.73	125	62	68	168	8	0.828316	2	0.151119	5	0.372554	1	0.0769115	2	0.145717	5	0.365954	1	0.0776248	13	1.22102
913	Ca7:26096871-26097138	267	38.95	86	44	60	77	0	0	5	0.598533	0	0	3	0.365546	6	0.692567	0	0	0	0	2	0.297605
914	Ca2:162091-162302	211	52.61	37	82	29	63	0	0	4	0.605908	8	1.195	3	0.462563	5	0.730313	7	1.0271	5	0.778087	0	0
915	Ca3:25456769-25457787	1018	37.03	296	228	149	345	24	1.03255	33	1.03608	23	0.712098	36	1.1505	29	0.877954	42	1.27732	22	0.709603	38	1.48306
916	Ca1:9151328-9151576	248	34.27	93	55	30	70	685	120.972	493	63.5367	464	58.9693	389	51.0305	515	63.9996	496	61.9194	324	42.8977	661	105.894
917	scaffold916:520660-521026	366	28.42	131	42	62	131	2909	348.104	903	78.8562	1385	119.269	976	86.7562	1824	153.591	3044	257.49	808	72.4888	4653	505.095
918	scaffold772:172475-173038	563	33.21	178	80	107	198	35	2.72274	61	3.46299	26	1.45554	37	2.13809	43	2.35387	29	1.59473	15	0.87483	23	1.62308
919	Ca5:45860063-45860755	692	32.8	236	99	128	229	0	0	3	0.138562	9	0.409917	2	0.0940277	8	0.356292	16	0.715831	3	0.142349	3	0.172241
920	Ca8:14841526-14841813	287	31.01	116	47	42	82	362	55.2425	221	24.6116	407	44.6964	200	22.6715	267	28.6715	354	38.1872	261	29.8607	437	60.4952
921	Ca7:7680889-7681367	478	32.85	138	64	93	183	311	28.4957	161	10.7653	240	15.825	176	11.9789	136	8.76865	154	9.97446	85	5.83891	192	15.9586
922	Ca3:28394353-28394645	292	34.25	92	46	54	100	3	0.449971	5	0.547289	4	0.431755	3	0.334249	7	0.738817	4	0.424105	8	0.899597	6	0.816375
923	Ca6:31690922-31691801	879	32.76	297	183	105	294	21	1.04635	48	1.74535	43	1.54184	54	1.99865	27	0.946666	27	0.95098	17	0.63504	52	2.35037
924	Ca4:44559321-44559675	354	39.83	102	63	78	111	119	14.7228	222	20.0437	346	30.8058	252	23.1595	244	21.2426	595	52.0368	1357	125.869	293	32.8841
925	Ca6:3020926-3021651	725	30.76	281	131	92	221	1	0.0604099	14	0.617191	16	0.695572	15	0.673108	16	0.680148	26	1.11028	6	0.27174	17	0.931606
926	Ca8:4926001-4926249	248	38.71	71	40	56	81	43	7.59387	53	6.83051	64	8.1337	45	5.90327	33	4.10094	71	8.86346	36	4.76641	40	6.40811
927	scaffold419:255481-255758	277	32.13	110	44	45	78	20	3.16225	16	1.84616	4	0.455135	6	0.704698	0	0	0	0	0	0	9	1.29088
928	Ca5:35227510-35231199	3689	28.87	1240	478	587	1384	19	0.225575	68	0.589155	185	1.5806	14	0.123467	76	0.634931	228	1.91347	57	0.507349	157	1.69088
929	scaffold1197:408366-409006	640	32.81	251	112	98	179	1	0.0684331	26	1.29844	39	1.92063	25	1.27084	13	0.626015	33	1.59636	30	1.53915	20	1.24157
930	Ca3:37459389-37459744	355	34.93	101	60	64	130	414	51.0762	348	31.3314	322	28.5882	337	30.884	178	15.453	202	17.6165	163	15.0765	141	15.7802
931	Ca1:12895206-12895521	315	30.48	124	64	32	95	265	36.8453	212	21.5107	397	39.7228	184	19.0037	197	19.2742	217	21.3278	160	16.6782	311	39.2258
932	Ca2:25828101-25828716	615	38.37	204	125	111	175	21	1.49551	27	1.40319	8	0.409991	41	2.1689	40	2.0045	13	0.654432	14	0.74747	0	0
933	scaffold396:107427-107719	292	43.49	71	98	29	94	6	0.899942	3	0.328373	1	0.107939	3	0.334249	25	2.63863	2	0.212053	0	0	2	0.272125
934	scaffold275:377119-377524	405	29.14	157	64	54	130	0	0	1	0.0789177	10	0.778225	0	0	5	0.380484	1	0.0764437	6	0.486449	0	0
935	Ca4:11377940-11378175	235	51.91	59	74	48	54	13	2.42282	24	3.26417	49	6.57186	53	7.33736	22	2.8852	31	4.08404	24	3.35339	29	4.90288
936	Ca5:42508491-42509265	774	32.95	234	103	152	285	596	33.725	674	27.8322	887	36.1196	722	30.3479	774	30.8192	588	23.5198	886	37.5866	945	48.5079
937	Ca1:3997881-3998181	300	36.67	87	60	50	103	0	0	1	0.106539	5	0.525302	2	0.21689	6	0.616384	0	0	0	0	0	0
938	Ca2:28177280-28177574	294	35.03	97	72	31	94	1	0.14897	18	1.95684	61	6.53947	49	5.42226	20	2.09655	37	3.89629	19	2.12201	14	1.89192
939	scaffold336:725480-726143	663	38.76	244	159	98	162	22	1.4533	117	5.64029	71	3.37524	185	9.078	101	4.69493	73	3.40883	119	5.89351	81	4.85392
940	scaffold553:402073-402738	665	36.69	219	119	125	202	2	0.131721	18	0.865127	18	0.853121	19	0.929531	22	1.01958	22	1.02423	12	0.592516	16	0.955916
941	Ca3:14203383-14204232	849	32.63	248	107	170	324	20	1.03174	16	0.60234	8	0.29699	13	0.498158	19	0.689712	25	0.911651	9	0.348077	19	0.889134
942	Ca5:45859425-45860755	1330	33.46	400	193	252	485	100	3.29302	91	2.18685	76	1.80103	65	1.58999	66	1.52937	103	2.39763	75	1.85161	72	2.15081
943	Ca6:57534122-57534476	354	41.24	120	32	114	88	22	2.72186	42	3.79206	76	6.7666	76	6.98461	74	6.44244	72	6.29688	65	6.02908	58	6.50948
944	Ca6:57022721-57023036	315	29.84	116	34	60	105	219	30.4495	149	15.1184	284	28.4163	157	16.2151	123	12.0342	201	19.7552	153	15.9486	226	28.5049
945	scaffold1664:181079-181340	261	34.87	87	59	32	83	7	1.17464	18	2.20425	6	0.724554	1	0.12465	19	2.24354	0	0	13	1.63547	0	0
946	Ca2:11484673-11485499	826	33.17	259	125	149	293	93	4.93116	63	2.43775	106	4.0447	47	1.85118	56	2.08944	74	2.77363	76	3.02116	35	1.68349
947	scaffold1439:92948-95580	2632	35.52	1096	530	405	601	2	0.0332805	9	0.109291	31	0.371224	5	0.0618039	15	0.175641	36	0.423461	17	0.212082	5	0.0754754
948	Ca6:3672458-3672992	534	52.25	169	88	191	86	36	2.95262	115	6.88313	78	4.60377	54	3.28991	102	5.88682	167	9.68215	51	3.13595	18	1.33922
949	Ca5:16679235-16679603	368	38.04	149	38	102	79	0	0	7	0.607966	33	2.82635	3	0.265219	13	1.08872	23	1.93498	6	0.535358	11	1.18759
950	Ca7:36067575-36067783	208	37.98	68	61	18	61	6	1.26338	17	2.61225	39	5.90964	19	2.97182	20	2.96339	34	5.06072	31	4.89372	22	4.20224
951	Ca3:29530813-29532339	1526	32.96	575	240	263	448	6	0.172204	9	0.188503	4	0.0826162	9	0.191876	11	0.222157	8	0.162305	1	0.0215172	21	0.546747
952	Ca8:16261-17705	1444	30.82	556	234	211	443	30	0.909914	60	1.32805	73	1.59337	52	1.17157	68	1.45132	100	2.14402	55	1.25065	55	1.51327
953	Ca6:3019448-3019693	245	37.96	70	46	47	82	9	1.60888	20	2.60911	9	1.15781	41	5.44439	19	2.39006	31	3.91735	10	1.34022	24	3.89194
954	Ca4:9289857-9290225	368	35.33	101	101	29	137	11	1.30916	8	0.694819	6	0.513882	4	0.353626	3	0.251244	4	0.336518	8	0.71381	5	0.539813
955	scaffold916:96719-97220	501	42.51	171	62	151	117	34	2.97227	88	5.61402	80	5.03283	114	7.40285	67	4.12153	86	5.31444	49	3.21143	43	3.40998
956	Ca2:36609194-36609662	468	30.77	154	57	87	170	48	4.49202	89	6.07818	97	6.5326	63	4.37952	98	6.4536	133	8.79837	73	5.12174	65	5.51809
957	Ca1:19932388-19932740	352	31.53	119	58	53	122	6	0.746543	5	0.454001	8	0.71632	1	0.0924249	6	0.525328	14	1.23135	2	0.186564	3	0.33861
958	Ca4:37808918-37809140	222	43.24	55	72	24	71	4	0.789139	19	2.73546	4	0.567894	6	0.879286	11	1.52708	10	1.39458	4	0.591627	6	1.07379
959	Ca1:27794238-27794456	218	50	48	77	32	61	5	1.00452	29	4.25178	19	2.74699	18	2.68626	9	1.27235	13	1.84622	9	1.35558	10	1.82249
960	Ca5:47743888-47744554	666	32.73	226	79	139	222	28	1.84132	12	0.575886	29	1.37241	10	0.488492	6	0.277651	11	0.511346	27	1.33116	10	0.596551
961	Ca2:5165362-5165698	336	27.68	122	43	50	121	4	0.521395	5	0.47562	10	0.938039	4	0.387304	7	0.642067	16	1.47427	8	0.781792	25	2.95612
962	Ca7:41823434-41824104	670	31.79	217	111	102	240	290	18.957	59	2.81453	40	1.88168	57	2.76778	18	0.827979	32	1.47867	21	1.02917	8	0.474391
963	Ca5:38214948-38215486	538	28.62	163	68	86	221	27	2.198	25	1.48521	30	1.75751	38	2.29791	24	1.37484	15	0.863188	14	0.85445	21	1.55081
964	Ca5:14207158-14207383	225	32.44	80	35	38	72	687	133.727	1130	160.519	625	87.5503	941	136.063	752	103.005	754	103.749	1010	147.394	460	81.2263
965	Ca6:16645465-16645917	452	32.74	136	74	74	168	13	1.25965	7	0.494981	11	0.767033	3	0.215931	3	0.204552	9	0.616454	5	0.363222	16	1.40638
966	scaffold720:90913-91544	631	30.74	192	79	115	245	226	15.6865	232	11.7514	343	17.1327	267	13.7662	193	9.42648	273	13.3946	220	11.4481	193	12.152
967	Ca1:41892912-41893479	567	25.75	269	75	71	152	3	0.231731	6	0.338219	31	1.72321	4	0.229514	1	0.0543549	10	0.546026	3	0.173732	4	0.280284
968	Ca3:1920733-1921024	291	37.11	82	47	61	101	0	0	12	1.31801	20	2.16619	17	1.90059	23	2.43588	18	1.91503	7	0.789852	11	1.50183
969	scaffold36:103101-103450	349	48.71	82	121	49	97	3	0.37648	25	2.28952	19	1.71588	29	2.70336	26	2.29599	21	1.8629	10	0.940839	14	1.59376
970	scaffold2569:86744-87919	1175	35.06	365	168	244	398	76	2.83284	80	2.17611	123	3.29934	83	2.29812	71	1.86227	122	3.21454	97	2.71066	102	3.44893
971	Ca2:5948239-5948459	220	30	57	52	14	97	9	1.7917	3	0.435841	8	1.14611	3	0.44364	3	0.420262	4	0.562903	2	0.298503	5	0.902961
972	Ca7:47985675-47986118	443	33.86	127	57	93	166	5	0.494325	5	0.360741	16	1.13835	6	0.440635	11	0.765263	14	0.97841	14	1.03768	4	0.358738
973	Ca1:9236781-9237502	721	35.51	199	154	102	266	37	2.24757	77	3.41338	104	4.5463	112	5.05376	177	7.56588	93	3.99341	115	5.23725	55	3.03074
974	Ca2:4758313-4758590	277	28.16	102	30	48	97	69	10.9098	62	7.15387	137	15.5884	36	4.22819	69	7.67699	89	9.94734	55	6.51964	109	15.6339
975	Ca1:47817095-47817349	254	31.89	103	51	30	70	12	2.06916	14	1.76167	42	5.21165	3	0.384255	5	0.606678	16	1.95022	5	0.646364	50	7.82092
976	Ca5:45236568-45236775	207	35.75	42	48	26	91	0	0	7	1.08083	13	1.9794	8	1.25734	8	1.19108	3	0.448691	3	0.475874	2	0.383867
977	Ca1:3997848-3998472	624	33.01	177	109	97	241	0	0	1	0.0512206	17	0.858666	7	0.36496	23	1.13596	12	0.595379	8	0.420965	6	0.382022
978	Ca6:18984750-18985292	542	39.48	194	101	113	134	86	6.94937	70	4.12789	56	3.25648	52	3.1213	45	2.55879	50	2.85606	28	1.69629	58	4.25158
979	Ca6:11995153-11995440	287	40.42	86	80	36	85	0	0	0	0	0	0	1	0.113357	0	0	0	0	36	4.11871	6	0.830598
980	Ca7:1605751-1606415	664	35.84	221	152	86	205	34	2.24263	15	0.722025	19	0.901873	15	0.734945	24	1.11395	37	1.72516	14	0.69231	41	2.45322
981	Ca4:12220776-12221130	354	34.46	110	56	66	122	0	0	9	0.812584	5	0.445171	6	0.551416	29	2.52474	11	0.962024	22	2.04061	24	2.69358
982	Ca5:46490325-46490616	291	35.74	96	63	41	91	40	6.02023	86	9.44571	152	16.4631	145	16.2109	81	8.57855	112	11.9158	164	18.5051	69	9.42058
983	Ca4:24369526-24370411	885	34.69	266	139	168	312	0	0	3	0.108345	13	0.462978	3	0.110283	7	0.243768	5	0.174913	12	0.445224	1	0.044893
984	Ca1:12758774-12759055	281	46.24	70	57	72	80	0	0	28	3.18479	25	2.8041	34	3.93645	38	4.16772	25	2.75442	12	1.40222	13	1.83806
985	Ca1:4760433-4760799	366	41.53	107	105	47	107	29	3.47027	19	1.65921	42	3.61683	22	1.95557	11	0.926261	20	1.69179	13	1.16628	28	3.03947
986	scaffold377:56972-57196	224	29.91	50	40	27	107	0	0	1	0.142686	6	0.844235	0	0	3	0.412757	4	0.552851	2	0.293172	4	0.709469
987	Ca7:6582857-6584111	1254	27.27	448	167	175	464	32	1.11763	51	1.29988	53	1.3321	23	0.596708	32	0.786455	24	0.59253	0	0	34	1.07722
988	Ca6:39223443-39223796	353	39.09	122	48	90	93	0	0	9	0.814886	14	1.25001	10	0.921631	2	0.174613	0	0	12	1.11621	0	0
989	Ca7:21019046-21020078	1032	31.98	374	175	155	328	12	0.50927	27	0.836206	32	0.977305	39	1.22947	29	0.866044	36	1.07999	22	0.699977	14	0.538977
990	Ca7:12910614-12911043	429	32.87	94	62	79	194	0	0	4	0.298011	6	0.440813	4	0.303343	6	0.431038	4	0.288668	1	0.0765391	2	0.185223
991	Ca1:10905044-10905258	214	41.59	51	60	29	74	7	1.43262	42	6.27285	69	10.1624	43	6.53712	66	9.50499	64	9.25897	18	2.76185	14	2.59918
992	Ca3:39573154-39573363	209	39.23	81	38	44	46	38	7.96313	147	22.4802	142	21.4142	216	33.6232	119	17.5478	153	22.6643	60	9.4264	90	17.1087
993	Ca1:29219022-29219465	443	32.96	143	68	78	154	0	0	0	0	8	0.569176	1	0.0734392	0	0	1	0.0698864	23	1.70477	0	0
994	Ca5:42276284-42276487	203	40.89	53	41	42	67	11	2.37325	24	3.77872	12	1.86314	23	3.68607	12	1.82183	6	0.915065	5	0.808751	8	1.56572
995	scaffold1504:104151-104416	265	38.49	73	58	44	90	7	1.15691	8	0.96488	3	0.356809	7	0.859377	4	0.465196	8	0.934632	4	0.495627	4	0.599702
996	Ca5:10078769-10078984	215	38.14	60	50	32	73	0	0	5	0.743294	12	1.75915	5	0.756595	5	0.716726	7	1.00799	1	0.152722	6	1.10875
997	Ca8:6346793-6347081	288	53.12	70	46	107	65	4	0.608294	30	3.32934	19	2.07932	9	1.01667	38	4.06643	32	3.43996	17	1.93819	4	0.551809
998	Ca1:8793207-8793745	538	35.69	201	101	91	145	47	3.82615	54	3.20805	60	3.51503	80	4.83771	43	2.46325	45	2.58956	61	3.72296	59	4.35704
999	Ca6:41491358-41491674	316	30.06	125	48	47	96	21	2.91057	15	1.51717	64	6.38341	5	0.514772	16	1.56047	41	4.01692	37	3.84464	36	4.52623
1000	Ca8:8865811-8866580	769	36.02	209	138	139	283	102	5.80925	74	3.07563	101	4.13957	77	3.25759	63	2.52485	72	2.8987	40	1.70795	51	2.63491
1001	scaffold374:181543-182088	545	31.56	203	97	75	170	44	3.53592	82	4.80891	83	4.8	71	4.23832	65	3.67569	84	4.77177	49	2.95216	61	4.44687
1002	C11160518:11-683	672	29.02	224	100	95	253	24	1.56419	26	1.23661	27	1.26635	22	1.06509	27	1.23827	26	1.19784	16	0.781792	32	1.89192
1003	Ca4:35394420-35394838	418	33.97	97	60	82	179	119	12.4686	103	7.87572	173	13.0446	82	6.38218	126	9.29	145	10.7396	95	7.46256	172	16.3483
1004	Ca1:47242619-47242937	318	31.76	111	35	66	106	42	5.78454	12	1.2061	22	2.1805	12	1.22768	21	2.03523	45	4.38109	36	3.7172	35	4.37283
1005	Ca3:34931576-34931912	336	32.44	119	47	62	108	3	0.391046	0	0	6	0.562823	0	0	0	0	7	0.644993	1	0.097724	3	0.354735
1006	Ca7:47128922-47129329	407	40.79	148	84	82	93	0	0	2	0.15706	9	0.69696	1	0.0799351	7	0.53006	4	0.304272	12	0.968116	10	0.976174
1007	Ca4:20231497-20232112	615	37.72	179	108	124	204	54	3.84561	129	6.70415	202	10.3523	45	2.38051	62	3.10698	46	2.31568	225	12.0129	35	2.26107
1008	Ca3:19402958-19403367	409	43.77	108	90	89	122	40	4.28334	6	0.468875	5	0.385307	6	0.477265	7	0.527468	11	0.832657	3	0.240846	20	1.9428
1009	Ca7:6237432-6237772	340	39.12	130	29	104	77	0	0	13	1.22206	32	2.96641	10	0.95687	38	3.4445	23	2.09433	11	1.06232	16	1.86966
1010	scaffold1718:44615-44874	259	34.36	89	52	37	81	19	3.21292	12	1.48085	15	1.82537	12	1.50735	9	1.07094	7	0.836748	1	0.126777	17	2.60778
1011	Ca5:17223442-17223663	221	29.86	90	40	26	65	0	0	3	0.433869	2	0.285232	3	0.441632	2	0.278907	2	0.280178	0	0	3	0.539325
1012	scaffold450:276826-277166	340	33.53	119	50	64	107	207	26.6648	170	15.9808	187	17.335	145	13.8746	140	12.6903	151	13.7497	150	14.4862	207	24.1887
1013	Ca6:54116821-54117171	350	36	101	66	60	123	2	0.25027	4	0.365276	3	0.270155	2	0.185906	0	0	2	0.176912	6	0.562891	2	0.22703
1014	scaffold1439:91246-95580	4334	34.43	1816	846	646	1026	7	0.0707384	19	0.140118	48	0.34907	25	0.187665	42	0.298663	74	0.528615	49	0.371234	27	0.247512
1015	Ca4:2048668-2048925	257	38.13	61	59	39	98	451	76.8581	435	54.0985	396	48.5648	363	45.9521	349	41.8518	376	45.2951	335	42.8009	266	41.1216
1016	scaffold1439:91670-92851	1181	32.18	505	209	171	296	3	0.111255	4	0.108253	9	0.240189	5	0.137737	7	0.182671	7	0.183504	8	0.222424	7	0.235488
1017	Ca3:31856083-31856368	285	31.93	72	35	56	122	0	0	1	0.112146	3	0.331769	0	0	1	0.108138	4	0.434522	1	0.115212	0	0
1018	Ca1:18071-18325	254	36.61	104	49	44	57	8	1.37944	12	1.51	9	1.11678	9	1.15276	1	0.121336	5	0.609443	0	0	6	0.93851
1019	scaffold342:313421-313759	338	29.59	102	51	49	136	390	50.5352	732	69.2187	449	41.8687	893	85.9541	527	48.0525	639	58.5303	317	30.7952	720	84.6325
1020	scaffold1313:158240-158665	425	38.82	143	67	98	117	557	57.4001	620	46.6264	463	34.3362	478	36.5907	631	45.7575	421	30.6683	444	34.3032	322	30.1015
1021	Ca3:23548630-23548842	212	27.36	75	19	39	79	6	1.23954	0	0	22	3.27075	5	0.767301	2	0.290747	8	1.16829	4	0.619534	18	3.37332
1022	Ca2:30323991-30324384	393	34.35	147	77	58	111	193	21.5085	158	12.8497	201	16.1199	135	11.1757	139	10.9004	185	14.5739	202	16.8772	157	15.8719
1023	Ca3:27489347-27489694	347	32.85	85	58	56	148	0	0	5	0.460543	7	0.635812	8	0.750054	4	0.355265	14	1.24909	2	0.189252	8	0.915972
1024	scaffold38:230578-230888	310	40.97	53	71	56	130	1	0.141281	10	1.03102	6	0.610028	6	0.629682	5	0.497084	14	1.39818	9	0.953282	6	0.768973
1025	scaffold584:1056-1703	647	42.04	203	119	153	172	27	1.8277	36	1.77839	35	1.705	39	1.96107	25	1.19085	34	1.62694	42	2.1315	28	1.71939
1026	Ca1:11048621-11048833	212	41.98	58	60	29	65	0	0	1	0.150763	9	1.33803	4	0.613841	1	0.145374	4	0.584145	1	0.154883	2	0.374814
1027	Ca6:4258950-4260378	1428	31.51	494	254	196	484	0	0	15	0.335732	9	0.198643	7	0.159478	3	0.0647463	8	0.173444	13	0.298921	13	0.36169
1028	Ca6:6380160-6380416	256	37.11	82	51	44	79	0	0	1	0.12485	6	0.738705	1	0.127084	2	0.240775	1	0.120936	2	0.256526	0	0
1029	Ca7:26942106-26942466	360	36.11	127	44	86	103	18	2.18986	19	1.68686	15	1.31325	16	1.44594	60	5.13654	30	2.57997	20	1.82418	30	3.31086
1030	scaffold916:132831-134874	2043	36.96	704	424	331	584	63	1.35057	133	2.08071	150	2.3141	131	2.0861	125	1.88566	160	2.42464	221	3.55193	70	1.36129
1031	Ca1:18460017-18460314	297	34.01	113	53	48	83	3	0.442396	4	0.43046	4	0.424486	5	0.547703	4	0.415074	10	1.04241	6	0.663339	8	1.07018
1032	Ca3:24501263-24501532	269	30.86	104	55	28	82	0	0	1	0.118817	1	0.117168	1	0.120943	0	0	2	0.230184	1	0.122064	0	0
1033	Ca7:19854078-19854569	491	29.94	205	68	79	139	0	0	3	0.195285	66	4.23665	4	0.265039	1	0.0627683	2	0.126109	37	2.47435	0	0
1034	Ca7:6569299-6569502	203	47.29	63	31	65	44	0	0	18	2.83404	29	4.50259	17	2.72449	27	4.09911	30	4.57532	3	0.48525	5	0.978578
1035	scaffold1687:167918-168425	507	38.46	128	84	111	184	1	0.086385	7	0.441285	26	1.61631	7	0.449181	15	0.911811	30	1.83193	16	1.03622	8	0.626908
1036	Ca7:33906732-33907041	309	37.86	101	57	60	91	3	0.425216	7	0.72405	19	1.93801	10	1.05287	8	0.797909	16	1.60309	9	0.956367	9	1.15719
1037	Ca3:29376952-29377941	989	40.34	321	203	196	269	68	3.01133	72	2.32683	68	2.16707	59	1.94083	54	1.68275	57	1.78433	60	1.99203	36	1.4462
1038	Ca7:9429605-9429903	298	35.91	96	45	62	95	16	2.35153	18	1.93057	12	1.26919	24	2.62015	16	1.65472	24	2.4934	17	1.87315	19	2.53314
1039	scaffold996:98823-99050	227	30.4	60	22	47	98	208	40.1314	171	24.0768	247	34.295	150	21.498	111	15.0702	191	26.0498	138	19.9615	157	27.4786
1040	Ca6:46407805-46408105	300	35	81	62	43	114	0	0	1	0.106539	17	1.78603	0	0	0	0	0	0	1	0.109451	1	0.132434
1041	Ca7:4895024-4895423	399	37.78	118	53	97	129	13	1.42698	70	5.60731	187	14.7716	62	5.05534	79	6.10205	218	16.9153	68	5.59599	37	3.68426
1042	Ca6:3583621-3584000	379	33.51	132	76	51	120	52	6.00911	54	4.5539	93	7.73399	51	4.37787	45	3.65927	82	6.6984	40	3.46546	100	10.4829
1043	Ca5:30191281-30191532	251	40.24	70	46	55	80	1516	264.528	1539	195.972	1281	160.855	1605	208.033	1722	211.437	1544	190.445	1478	193.349	1417	224.294
1044	Ca3:26182636-26183036	400	42.75	115	39	132	114	15	1.64239	37	2.95645	4	0.315181	15	1.22001	13	1.00162	12	0.92879	6	0.492529	13	1.29123
1045	Ca8:11347871-11348168	297	29.97	103	44	45	105	3	0.442396	0	0	1	0.106122	0	0	0	0	2	0.208483	0	0	4	0.535088
1046	Ca8:14592183-14592731	548	26.28	190	64	80	214	3	0.239766	4	0.233297	13	0.747692	3	0.178103	8	0.449916	20	1.12992	6	0.35951	8	0.580004
1047	Ca5:29558743-29558946	203	30.54	72	31	31	69	2	0.4315	6	0.944679	8	1.24209	6	0.961583	12	1.82183	6	0.915065	10	1.6175	3	0.587147
1048	Ca1:13383227-13383462	235	40.43	83	68	27	57	0	0	2	0.272014	0	0	2	0.276881	1	0.131146	1	0.131743	1	0.139725	0	0
1049	scaffold210:465049-465416	367	35.97	127	76	56	108	0	0	2	0.174178	3	0.257641	0	0	1	0.0839761	0	0	1	0.0894694	0	0
1050	Ca6:14147180-14147421	241	30.29	95	34	39	73	6	1.09039	1	0.132621	4	0.523122	2	0.269988	0	0	3	0.38539	3	0.408738	2	0.329712
1051	Ca6:5564916-5565131	215	33.02	58	53	18	86	0	0	0	0	6	0.879575	0	0	3	0.430036	0	0	0	0	2	0.369584
1052	Ca1:25083428-25083714	286	50.7	93	42	103	48	13	1.99078	39	4.35841	26	2.86528	36	4.09513	47	5.0647	21	2.27326	29	3.32945	20	2.77834
1053	Ca8:15384360-15384582	222	33.78	55	26	49	92	12	2.36742	0	0	2	0.283947	0	0	0	0	2	0.278916	0	0	1	0.178965
1054	Ca5:37784945-37785503	558	27.78	222	72	83	181	0	0	0	0	0	0	0	0	0	0	15	0.83225	0	0	0	0
1055	scaffold2192:36729-37126	397	31.74	126	53	73	145	44	4.8541	29	2.33473	52	4.12831	33	2.7043	19	1.47498	23	1.79363	38	3.14292	55	5.50419
1056	Ca8:14576001-14576446	445	35.96	100	59	101	185	0	0	1	0.0718239	5	0.354136	4	0.292437	3	0.20777	1	0.0695723	19	1.40196	1	0.0892815
1057	Ca7:7280955-7281164	209	39.23	57	42	40	70	17	3.56245	4	0.611706	1	0.150804	7	1.08964	2	0.294921	2	0.296265	2	0.314213	0	0
1058	Ca6:52803023-52803403	380	32.37	122	48	75	135	12	1.38307	7	0.588767	39	3.23475	3	0.256844	39	3.16303	21	1.71093	17	1.46895	3	0.31366
1059	Ca3:15098642-15098938	296	45.27	97	43	91	65	3	0.443891	8	0.863828	5	0.5324	5	0.549554	6	0.624714	2	0.209187	3	0.33279	2	0.268448
1060	scaffold913:352879-353697	818	26.89	260	69	151	338	18	0.963753	0	0	11	0.423837	0	0	0	0	15	0.56772	1	0.0401409	0	0
1061	Ca5:16920721-16921069	348	33.62	147	58	59	84	12	1.51025	10	0.918438	2	0.181138	1	0.0934873	2	0.177122	3	0.266894	0	0	15	1.71251
1062	scaffold1504:103024-103509	485	35.88	167	101	73	144	0	0	4	0.263601	3	0.194957	2	0.134159	0	0	7	0.446841	2	0.135403	6	0.491508
1063	Ca1:37356880-37357319	439	34.17	138	58	92	151	0	0	8	0.582445	13	0.933338	5	0.370542	8	0.561626	8	0.564186	10	0.747956	3	0.271505
1064	Ca6:2103350-2103905	555	31.89	195	113	64	183	0	0	3	0.172766	17	0.965419	5	0.293095	5	0.277651	5	0.278916	24	1.4199	3	0.214758
1065	Ca4:35419118-35419911	793	37.2	255	116	179	243	12	0.662757	22	0.886704	4	0.158982	15	0.615389	19	0.738418	18	0.702742	4	0.165626	8	0.40081
1066	Ca6:44383008-44383392	384	40.62	121	91	65	107	161	18.3629	97	8.07365	121	9.93148	126	10.6751	70	5.61809	98	7.90117	58	4.9595	45	4.65589
1067	Ca6:58502137-58502479	342	40.35	84	79	59	120	0	0	0	0	12	1.1059	0	0	6	0.540688	10	0.905254	11	1.05611	0	0
1068	scaffold1687:166664-167827	1163	34.65	242	188	215	518	0	0	9	0.247339	35	0.948524	5	0.139869	8	0.211998	73	1.9433	18	0.508199	20	0.683238
1069	Ca1:34159828-34160046	218	31.19	66	43	25	84	0	0	1	0.146613	1	0.144578	0	0	0	0	0	0	1	0.150621	3	0.546747
1070	scaffold1580:237945-238469	524	31.3	142	67	97	218	31	2.59106	28	1.70787	67	4.02999	3	0.186261	21	1.23512	35	2.06792	20	1.25325	52	3.9427
1071	Ca2:24739964-24740187	223	32.29	56	24	48	95	18	3.5352	15	2.14989	23	3.25075	19	2.77192	36	4.9753	43	5.9698	23	3.3866	45	8.01732
1072	Ca2:5413905-5414409	504	29.96	175	108	43	178	43	3.73667	53	3.36105	19	1.18818	79	5.09951	197	12.0464	72	4.42281	31	2.01963	209	16.4754
1073	Ca2:3312219-3312468	249	30.92	112	8	69	60	7	1.23125	5	0.6418	5	0.632893	3	0.391971	4	0.495088	2	0.248672	1	0.131869	4	0.638237
1074	Ca7:29625453-29625986	533	41.46	154	130	91	158	41	3.36902	28	1.67904	36	2.1288	30	1.83116	48	2.77546	41	2.38151	15	0.92407	21	1.56536
1075	Ca2:35468002-35468403	401	41.65	104	105	62	130	0	0	6	0.478229	3	0.235796	15	1.21697	12	0.922271	11	0.849268	1	0.0818835	7	0.693546
1076	scaffold682:547517-547880	363	39.12	90	55	87	131	5	0.603267	12	1.05658	7	0.607787	10	0.896242	9	0.764113	12	1.02346	3	0.271366	8	0.875598
1077	Ca7:29512220-29512593	373	28.42	133	57	49	134	947	111.196	273	23.3928	234	19.7727	165	14.3915	69	5.70114	199	16.5174	50	4.40151	30	3.19546
1078	scaffold342:369308-369860	552	33.15	162	77	106	207	10	0.793428	9	0.521114	9	0.513882	12	0.707252	2	0.111664	8	0.448691	2	0.118968	15	1.07963
1079	Ca3:24096546-24096789	243	41.49	83	35	65	58	19	3.42447	77	10.1278	154	19.9744	86	11.5139	99	12.556	126	16.0532	72	9.72897	74	12.0989
1080	Ca6:6366064-6366420	356	32.02	111	58	56	131	22	2.70657	1	0.0897799	1	0.088534	5	0.456932	1	0.0865708	6	0.521792	2	0.184468	5	0.558009
1081	Ca3:18821893-18822212	319	38.56	82	70	53	114	3	0.411886	21	2.10406	14	1.38324	17	1.73376	14	1.35257	14	1.35873	9	0.926387	9	1.12092
1082	Ca1:21777573-21777776	203	50.25	75	33	69	26	0	0	0	0	0	0	27	4.32713	0	0	0	0	0	0	0	0
1083	Ca3:26838242-26838637	395	27.34	174	65	43	113	8	0.887032	2	0.161831	26	2.07461	3	0.24709	8	0.624187	1	0.0783789	12	0.997527	8	0.804664
1084	Ca3:34575056-34575537	481	25.26	187	49	72	171	23	2.09425	30	1.99345	85	5.56973	32	2.1644	60	3.84439	49	3.1539	338	23.0734	30	2.47798
1085	Ca3:28797372-28797674	302	45.7	80	75	63	84	10	1.45024	0	0	0	0	1	0.107727	2	0.204101	0	0	4	0.434904	1	0.131557
1086	Ca7:33658667-33658893	226	28.32	66	25	39	96	0	0	0	0	0	0	0	0	0	0	0	0	3	0.435867	0	0
1087	Ca4:47407107-47407694	587	34.24	245	103	98	141	0	0	2	0.108898	20	1.07387	1	0.0554235	3	0.157509	14	0.738391	1	0.0559374	7	0.473785
1088	Ca3:28887232-28888000	768	32.55	211	145	105	307	31	1.76786	74	3.07964	353	14.4868	26	1.1014	29	1.16375	270	10.8843	459	19.6242	75	3.87991
1089	Ca1:47201559-47201869	310	30	109	45	48	108	2	0.282563	17	1.75274	19	1.93175	10	1.04947	10	0.994168	41	4.09467	32	3.38945	30	3.84486
1090	Ca4:17663964-17665103	1139	38.54	327	188	251	373	33	1.26893	30	0.841835	38	1.05153	54	1.54242	19	0.514105	21	0.570811	17	0.490079	23	0.802279
1091	Ca4:15503307-15503958	651	34.56	255	126	99	171	199	13.3881	382	18.7548	295	14.2824	328	16.3917	115	5.44426	80	3.80457	0	0	86	5.24855
1092	Ca6:28454123-28454328	205	37.07	70	28	48	59	1	0.213645	3	0.467731	15	2.3062	2	0.317401	7	1.05236	17	2.56739	5	0.80086	11	2.13187
1093	Ca3:35111955-35112469	514	32.49	159	126	41	188	59	5.02731	98	6.09386	150	9.19789	88	5.56995	82	4.91669	92	5.54142	80	5.11055	67	5.17885
1094	Ca3:29175058-29175354	296	46.28	68	103	34	91	176	26.0416	222	23.9712	266	28.3237	330	36.2705	233	24.2597	285	29.8092	257	28.509	191	25.6368
1095	Ca6:18114313-18114644	331	37.46	123	53	71	84	5	0.661589	10	0.965609	2	0.190442	3	0.294866	2	0.186219	4	0.374135	0	0	0	0
1096	Ca7:13671791-13672006	215	31.63	57	26	42	90	106	21.593	64	9.51417	130	19.0575	29	4.38825	71	10.1775	105	15.1198	69	10.5378	136	25.1317
1097	Ca1:27795247-27795504	257	37.35	72	47	49	89	0	0	4	0.497458	4	0.490554	2	0.25318	1	0.119919	4	0.481863	2	0.255527	1	0.154592
1098	Ca4:7169167-7169523	356	34.83	135	69	55	97	12	1.47631	6	0.53868	17	1.50508	12	1.09664	6	0.519425	8	0.695723	3	0.276702	5	0.558009
1099	Ca6:21215089-21215754	665	35.34	191	137	98	239	51	3.35888	55	2.64344	62	2.93853	82	4.01166	26	1.20496	77	3.58481	88	4.34512	19	1.13515
1100	Ca6:50366561-50366853	292	38.01	66	71	40	115	25	3.74976	0	0	0	0	0	0	0	0	0	0	8	0.899597	0	0
1101	Ca7:6373815-6374099	284	38.03	54	74	34	122	0	0	2	0.225082	11	1.22077	1	0.114555	2	0.217037	8	0.872104	2	0.231234	3	0.419686
1102	Ca4:3875490-3875752	262	58.02	51	106	46	59	0	0	23	2.80579	26	3.12775	31	3.84939	26	3.0584	32	3.78134	12	1.50391	9	1.36478
1103	Ca3:34295074-34295623	549	35.15	185	102	91	171	15	1.19664	11	0.640397	17	0.97597	19	1.12593	13	0.729781	17	0.958679	8	0.478474	28	2.02632
1104	Ca2:3829707-3829982	275	34.55	79	44	51	101	207	32.9673	79	9.18171	150	17.1917	84	9.93753	39	4.37073	55	6.19194	26	3.10443	65	9.39079
1105	Ca6:3693093-3693923	830	37.83	251	185	129	265	127	6.7015	148	5.69919	127	4.82265	210	8.23139	185	6.86934	108	4.02849	152	6.01321	104	4.97825
1106	Ca6:37803998-37804330	332	29.22	103	40	57	132	0	0	0	0	1	0.094934	0	0	1	0.092829	1	0.0932521	0	0	0	0
1107	Ca3:18531311-18532270	959	37.23	324	179	178	278	112	5.115	126	4.19934	153	5.02843	93	3.15498	96	3.08514	151	4.87478	64	2.1913	8	0.331431
1108	Ca1:17266402-17266823	421	33.02	146	81	58	136	59	6.13785	31	2.35347	48	3.59351	30	2.31831	30	2.19614	41	3.01508	19	1.48188	38	3.5861
1109	Ca1:18432412-18433149	737	34.74	262	126	130	219	47	2.79304	36	1.56122	42	1.79615	23	1.01529	27	1.12906	31	1.30224	28	1.24747	40	2.15632
1110	Ca6:52181095-52181628	533	30.02	194	70	90	179	14	1.1504	3	0.179897	3	0.1774	8	0.488309	6	0.346933	0	0	1	0.0616047	1	0.0745408
1111	Ca6:3021342-3021621	279	30.82	116	48	38	77	0	0	4	0.458232	1	0.112968	1	0.116608	4	0.441853	5	0.554833	0	0	3	0.427207
1112	scaffold642:252021-252540	519	33.53	168	62	112	177	104	8.77632	133	8.19056	91	5.52629	112	7.02073	83	4.9287	79	4.71255	34	2.15106	71	5.43516
1113	Ca1:608736-609631	895	28.72	380	136	121	258	36	1.76168	24	0.857072	53	1.86643	16	0.581606	21	0.723133	38	1.31449	26	0.953874	18	0.799044
1114	Ca5:37694233-37694538	305	30.16	129	55	37	84	12	1.72317	13	1.3623	10	1.03338	13	1.38668	6	0.60628	9	0.913564	5	0.538283	31	4.03816
1115	Ca5:41854037-41854381	344	37.5	103	60	69	112	0	0	2	0.185824	8	0.732979	4	0.378297	3	0.268772	5	0.449995	0	0	1	0.115495
1116	Ca6:23268187-23268730	543	37.38	149	82	121	191	18	1.45184	23	1.35381	14	0.812621	21	1.2582	11	0.62433	18	1.02629	17	1.02799	28	2.04871
1117	Ca6:21709444-21710248	804	34.95	247	139	142	276	3	0.163422	0	0	0	0	0	0	76	2.91326	115	4.42831	0	0	0	0
1118	scaffold812:269640-270166	526	36.5	195	116	76	139	23	1.91509	25	1.51909	29	1.73769	22	1.36072	129	7.55833	84	4.94413	96	5.99275	47	3.55004
1119	Ca5:34707725-34708074	349	34.96	101	81	41	126	74	9.28651	99	9.06649	155	13.998	54	5.03385	91	8.03596	185	16.4113	583	54.8509	116	13.2055
1120	Ca3:26838242-26838566	324	27.47	147	55	34	88	0	0	0	0	3	0.291834	0	0	1	0.0951211	2	0.191109	3	0.30403	7	0.85837
1121	scaffold1195:51453-51800	347	32.56	101	48	65	133	19	2.39812	19	1.75006	30	2.72491	16	1.50011	26	2.30922	31	2.76585	10	0.946262	42	4.80885
1122	Ca8:6345518-6345804	286	34.27	97	53	45	91	37	5.66607	42	4.69367	57	6.28158	41	4.6639	57	6.14229	75	8.1188	37	4.24792	77	10.6966
1123	scaffold1278:62376-62658	282	40.43	86	62	52	82	4	0.621237	18	2.04011	22	2.45886	28	3.23028	6	0.655728	21	2.30551	18	2.09587	8	1.1271
1124	scaffold167:301686-302357	671	33.38	203	117	107	244	9	0.587444	25	1.19082	52	2.44254	25	1.21213	31	1.42384	58	2.6761	29	1.41911	38	2.25
1125	Ca8:9110011-9110462	451	28.82	131	60	70	190	105	10.1967	38	2.693	124	8.66573	27	1.94769	42	2.87008	50	3.43234	41	2.98503	86	7.57606
1126	scaffold1545:35603-35926	323	30.96	101	54	46	122	38	5.15261	58	5.73924	84	8.19666	67	6.74845	50	4.77078	71	6.80538	59	5.99778	81	9.96332
1127	scaffold132:132049-132317	268	35.82	88	31	65	84	17	2.77818	7	0.834819	20	2.3521	3	0.364182	21	2.41494	0	0	13	1.59276	24	3.55793
1128	Ca2:28260986-28261466	480	31.67	153	97	55	175	1	0.0912442	38	2.5303	50	3.28313	3	0.203335	31	1.99041	53	3.41847	22	1.50495	19	1.57266
1129	Ca5:30126617-30126838	221	40.27	68	48	41	64	1	0.198177	17	2.45859	41	5.84725	30	4.41632	13	1.8129	20	2.80178	90	13.3718	9	1.61797
1130	Ca3:11930029-11930324	295	38.64	98	58	56	83	0	0	8	0.866757	7	0.747887	4	0.441133	7	0.731304	17	1.78412	14	1.55828	12	1.61615
1131	Ca5:12056020-12056281	261	43.68	94	78	36	53	3	0.503416	19	2.32671	16	1.93214	14	1.7451	21	2.47971	22	2.60963	11	1.38386	6	0.913339
1132	Ca4:14868137-14868361	224	30.8	88	33	36	67	26	5.0836	19	2.71103	61	8.58305	40	5.80957	22	3.02689	74	10.2278	44	6.44979	16	2.83788
1133	Ca7:20050084-20050321	237	40.51	63	46	50	78	66	12.1967	49	6.60811	46	6.11744	49	6.72635	47	6.11183	53	6.92347	73	10.1138	27	4.52623
1134	scaffold682:278831-279266	435	38.16	136	87	79	133	4	0.402733	3	0.220425	8	0.579643	4	0.299159	4	0.283395	1	0.0711717	16	1.20773	0	0
1135	Ca1:7078433-7078858	425	33.65	155	68	75	127	490	50.4956	422	31.736	417	30.9248	474	36.2845	391	28.3537	403	29.3571	369	28.5087	416	38.8889
1136	Ca6:30841078-30841303	225	31.56	96	49	22	58	0	0	0	0	1	0.14008	2	0.289187	0	0	0	0	3	0.437804	0	0
1137	Ca1:14801829-14802074	245	34.29	89	23	61	72	23	4.11157	41	5.34868	105	13.5078	42	5.57718	82	10.315	87	10.9938	107	14.3403	69	11.1893
1138	Ca5:15128134-15128722	588	33.84	176	70	129	213	130	9.68305	97	5.27259	75	4.02017	71	3.92837	52	2.72551	79	4.15955	43	2.40122	53	3.58113
1139	scaffold71:42987-43287	300	49.33	81	42	106	71	19	2.77382	40	4.26155	38	3.99229	42	4.5547	37	3.80104	37	3.81836	26	2.84572	10	1.32434
1140	Ca4:32186483-32186713	230	37.39	72	43	43	72	5	0.952113	16	2.22342	15	2.05553	21	2.97046	10	1.33997	15	2.01911	6	0.856573	9	1.55466
1141	scaffold2569:86744-87295	551	37.93	172	89	120	170	20	1.58974	24	1.39216	49	2.80288	32	1.88943	28	1.56613	31	1.74183	39	2.32409	28	2.01896
1142	Ca2:36614997-36615667	670	30.3	195	87	116	272	23	1.50349	32	1.52653	23	1.08196	20	0.971151	29	1.33397	28	1.29384	15	0.735118	5	0.296495
1143	Ca5:34958061-34958494	433	30.72	148	89	44	152	24	2.42756	22	1.62392	9	0.655111	5	0.375676	5	0.35588	10	0.715004	0	0	8	0.734047
1144	Ca1:11524498-11524757	259	32.82	93	38	47	81	1	0.169101	4	0.493616	11	1.33861	4	0.502449	5	0.594966	11	1.31489	1	0.126777	11	1.68739
1145	Ca6:32676845-32677738	893	33.71	272	134	167	320	110	5.39495	120	4.29496	212	7.48246	101	3.67961	167	5.76351	129	4.47234	163	5.99345	196	8.72019
1146	Ca1:25083902-25084339	437	33.18	142	64	81	150	33	3.30734	103	7.5333	160	11.5398	124	9.23149	138	9.73239	167	11.8313	131	9.84307	81	7.36419
1147	Ca7:3933924-3934235	311	39.23	100	45	77	89	2	0.281654	4	0.411082	7	0.709411	1	0.10461	4	0.396389	3	0.298646	1	0.10558	0	0
1148	Ca5:39808455-39808752	297	31.65	82	42	52	121	0	0	0	0	0	0	0	0	0	0	0	0	0	0	5	0.66886
1149	Ca7:6378646-6378869	223	32.74	69	26	47	81	0	0	4	0.573303	0	0	6	0.875343	12	1.65843	4	0.555331	4	0.588974	3	0.534488
1150	Ca3:25872103-25872497	394	29.19	116	41	74	163	44	4.89106	18	1.46018	56	4.47973	27	2.22946	2	0.156443	0	0	27	2.25013	77	7.76454
1151	Ca4:12487855-12488373	518	36.68	150	123	67	178	31	2.62107	17	1.04893	18	1.09522	46	2.88908	21	1.24943	16	0.956284	11	0.697274	34	2.60778
1152	Ca6:50465012-50465258	246	36.59	74	36	54	82	660	117.505	512	66.5218	463	59.3206	541	71.5474	498	62.3901	428	53.8648	352	46.9838	590	95.288
1153	Ca7:29489176-29489474	298	29.19	115	51	36	96	454	66.7246	184	19.7347	259	27.3932	74	8.07881	14	1.44788	117	12.1553	32	3.52594	39	5.1996
1154	Ca7:17312140-17313264	1124	32.21	348	172	190	414	27	1.05207	15	0.426534	25	0.701025	11	0.318389	11	0.301612	23	0.633517	15	0.438193	32	1.13111
1155	Ca7:23623323-23623740	417	35.49	122	76	72	147	0	0	9	0.68982	12	0.906996	11	0.8582	19	1.40423	20	1.48488	13	1.02364	0	0
1156	scaffold548:475834-476114	280	31.43	94	44	44	98	15	2.34628	3	0.342446	9	1.01308	25	2.90478	6	0.660412	14	1.54798	11	1.28996	3	0.425681
1157	scaffold210:464347-464658	311	45.98	73	65	78	95	1	0.140827	16	1.64433	5	0.506722	7	0.732267	6	0.594583	3	0.298646	3	0.316739	4	0.511
1158	Ca6:27098432-27099109	677	29.84	198	118	84	277	0	0	4	0.188843	5	0.232778	1	0.0480555	10	0.455232	17	0.777422	2	0.0970023	2	0.117372
1159	Ca6:2629103-2629374	271	39.11	76	41	65	89	0	0	5	0.589698	9	1.04673	20	2.401	20	2.27448	19	2.17061	8	0.969307	7	1.02624
1160	Ca7:26698691-26699583	892	50.22	279	191	257	165	16	0.7856	12	0.429977	3	0.106003	7	0.255308	9	0.310956	1	0.0347082	0	0	19	0.846273
1161	scaffold1981:28615-28865	250	28.8	88	26	46	90	3	0.525566	0	0	8	1.00858	2	0.260269	3	0.369831	12	1.48606	3	0.394023	1	0.158921
1162	Ca5:28445801-28446493	692	34.1	319	102	134	137	0	0	28	1.29325	16	0.728742	0	0	17	0.75712	0	0	12	0.569398	0	0
1163	Ca5:14259684-14260022	338	31.07	149	55	50	84	0	0	0	0	0	0	3	0.28876	0	0	16	1.46555	0	0	14	1.64563
1164	scaffold80:226672-226950	278	29.86	121	45	38	74	119	18.7477	127	14.6012	77	8.72983	68	7.95785	69	7.64938	75	8.35243	43	5.07884	47	6.71699
1165	Ca4:3813509-3813947	438	33.33	153	60	86	139	17	1.69989	15	1.09458	51	3.66992	16	1.18844	12	0.844362	26	1.83779	17	1.27443	12	1.0885
1166	Ca3:18327953-18328213	260	31.92	81	35	48	96	0	0	1	0.122929	7	0.848564	3	0.375387	2	0.237071	2	0.238151	7	0.884027	2	0.305617
1167	scaffold3015:55208-55490	282	33.33	101	56	38	87	2	0.310618	2	0.226678	11	1.22943	4	0.461469	1	0.109288	6	0.658717	3	0.349311	5	0.704437
1168	Ca4:44589332-44589705	373	30.56	77	46	68	182	2	0.234838	18	1.54239	27	2.28147	19	1.65721	19	1.56988	38	3.15407	11	0.968333	18	1.91728
1169	scaffold983:201239-201522	283	39.58	73	68	44	98	0	0	1	0.112939	0	0	0	0	1	0.108902	0	0	0	0	0	0
1170	Ca6:14202903-14203677	774	36.95	263	179	107	225	60	3.39513	74	3.05577	41	1.66956	83	3.48874	42	1.67236	44	1.75998	25	1.06057	32	1.6426
1171	Ca1:17522363-17522592	229	43.23	58	52	47	72	0	0	12	1.67485	5	0.688168	2	0.284136	11	1.4804	13	1.75754	5	0.716928	5	0.867473
1172	Ca1:47060211-47060719	508	38.39	168	134	61	145	3	0.258645	10	0.629166	51	3.16422	16	1.02468	38	2.30537	27	1.64549	85	5.49409	15	1.17314
1173	Ca1:45127835-45128519	684	40.2	191	153	122	218	4	0.256124	21	0.981279	1	0.0460791	21	0.998838	16	0.720917	18	0.814729	4	0.192019	9	0.522767
1174	scaffold960:176391-177941	1550	33.74	371	233	290	656	69	1.94968	65	1.34033	116	2.35877	60	1.25936	117	2.32635	141	2.81633	65	1.37696	114	2.9221
1175	Ca6:20999128-20999518	390	39.49	102	69	85	134	0	0	2	0.163906	2	0.161631	0	0	6	0.474142	4	0.317535	13	1.09451	7	0.713107
1176	Ca3:18531003-18532270	1267	35.67	438	218	234	377	153	5.28885	206	5.19661	262	6.51755	134	3.4408	122	2.9676	218	5.32692	116	3.00623	14	0.439008
1177	Ca4:11514340-11515210	870	34.48	271	138	162	299	30	1.51025	12	0.44085	26	0.94192	15	0.560924	15	0.531366	19	0.676131	17	0.641609	14	0.639338
1178	scaffold484:209638-209849	211	40.28	82	37	48	44	169	35.0793	243	36.8089	202	30.1737	262	40.3971	266	38.8527	232	34.041	188	29.2561	184	34.6463
1179	Ca8:5114811-5115227	416	34.38	144	80	63	129	0	0	9	0.691478	7	0.530353	9	0.703851	9	0.666762	9	0.669801	6	0.473586	15	1.43258
1180	Ca7:9807107-9807363	256	40.23	56	57	46	97	1231	210.603	948	118.358	817	100.587	986	125.305	500	60.1938	489	59.1378	533	68.3641	404	62.6993
1181	scaffold1580:212765-213286	521	33.78	137	77	99	208	473	39.7621	404	24.7841	454	27.4649	313	19.5451	346	20.4673	417	24.7796	382	24.075	420	32.0282
1182	Ca5:43932922-43933749	827	44.26	225	176	190	236	31	1.64173	27	1.04349	84	3.20135	56	2.203	63	2.34778	69	2.58309	67	2.66017	32	1.53733
1183	Ca5:38220402-38220947	545	39.82	197	115	102	131	6	0.482171	7	0.410517	20	1.15663	14	0.835725	11	0.622039	8	0.454454	16	0.963972	3	0.218699
1184	Ca1:5149037-5149319	282	35.11	77	47	52	106	135	20.9667	90	10.2005	91	10.1707	98	11.306	104	11.366	68	7.46546	85	9.89716	101	14.2296
1185	Ca6:11426598-11427058	460	33.26	124	56	97	183	39	3.71324	53	3.68254	44	3.01477	43	3.04118	92	6.16384	60	4.03822	53	3.7832	77	6.6505
1186	scaffold924:162075-162408	333	31.83	129	45	61	98	5	0.657616	53	5.08699	0	0	40	3.90794	26	2.40631	4	0.371888	14	1.38046	7	0.835171
1187	Ca6:6202244-6202571	327	33.64	122	48	62	95	20	2.67873	26	2.54129	7	0.674699	20	1.98982	19	1.79072	8	0.757423	15	1.50621	11	1.33649
1188	Ca3:34359727-34360313	586	41.13	176	97	144	169	26	1.94322	55	2.99981	60	3.22711	55	3.05349	80	4.2074	52	2.74728	54	3.02578	40	2.71196
1189	Ca4:36403275-36403481	206	27.67	80	34	23	69	3	0.637823	2	0.310307	5	0.765002	1	0.15793	1	0.149608	0	0	1	0.159395	2	0.385731
1190	scaffold71:42987-43265	278	48.92	77	34	102	65	8	1.26035	41	4.71377	28	3.17448	53	6.20244	35	3.88012	38	4.2319	36	4.25205	20	2.85829
1191	Ca7:11144089-11144392	303	35.31	108	43	64	88	0	0	9	0.949356	30	3.1206	4	0.429486	31	3.15312	25	2.55443	10	1.08367	17	2.22909
1192	Ca1:26916655-26917000	345	40.29	71	66	73	135	0	0	16	1.48228	11	1.00492	14	1.3202	16	1.4293	16	1.43581	9	0.856573	8	0.921282
1193	Ca7:1236829-1238102	1273	31.97	499	205	202	367	31	1.06655	31	0.778328	53	1.31222	19	0.485576	16	0.387359	47	1.14305	17	0.438492	46	1.43566
1194	Ca1:25471087-25471479	392	35.71	126	77	63	126	31	3.46355	16	1.30456	17	1.36686	12	0.995926	18	1.41517	31	2.44834	29	2.42914	21	2.12841
1195	Ca3:556942-557281	339	38.05	92	55	74	118	170	21.9632	203	19.1393	217	20.1753	175	16.7946	143	13.0004	200	18.2653	258	24.9897	227	26.604
1196	scaffold914:51013-51251	238	40.34	87	63	33	55	7	1.28815	40	5.37171	32	4.23773	26	3.55409	48	6.21564	42	5.46347	22	3.03519	16	2.67094
1197	scaffold1580:237935-238469	534	31.27	143	67	100	224	38	3.11665	18	1.07736	71	4.19061	9	0.548319	22	1.26971	46	2.66694	21	1.29128	64	4.76168
1198	Ca1:248630-249114	484	35.54	161	74	98	151	0	0	0	0	10	0.6512	0	0	1	0.0636761	1	0.0639663	6	0.407049	0	0
1199	scaffold350:166393-166660	267	33.71	75	51	39	102	96	15.7473	97	11.6115	81	9.56167	103	12.5504	0	0	75	8.69654	85	10.4532	77	11.4578
1200	Ca8:4800774-4801124	350	35.71	101	48	77	124	14	1.75189	4	0.365276	4	0.360207	13	1.20839	2	0.17611	4	0.353825	3	0.281445	3	0.340545
1201	scaffold1962:40007-40391	384	38.02	82	86	60	156	31	3.53571	32	2.66347	46	3.77561	43	3.64308	40	3.21034	50	4.03121	31	2.65076	41	4.24203
1202	Ca3:32620526-32620984	458	37.77	111	78	95	174	564	53.9337	501	34.9624	603	41.4965	439	31.1839	420	28.2622	505	34.1368	424	30.3977	445	38.6026
1203	scaffold775:80678-80993	315	42.22	72	44	89	110	20	2.78077	15	1.52198	12	1.20069	12	1.23937	25	2.44597	9	0.884562	9	0.938151	17	2.14417
1204	Ca1:13843162-13844539	1377	30.79	525	239	185	428	14	0.445287	15	0.348166	15	0.343334	12	0.283517	15	0.335721	15	0.337251	4	0.0953821	15	0.432792
1205	Ca4:26328195-26329115	920	36.2	317	182	151	270	0	0	7	0.243186	8	0.27407	8	0.282901	10	0.334992	14	0.471126	3	0.107072	8	0.345481
1206	Ca7:33890204-33890592	388	36.08	125	92	48	123	0	0	10	0.823754	0	0	1	0.0838494	2	0.158862	1	0.079793	1	0.084627	0	0
1207	Ca6:2436898-2437471	573	30.89	228	89	88	168	8	0.611479	16	0.892472	3	0.165016	8	0.454221	7	0.3765	25	1.35077	4	0.229217	17	1.17873
1208	scaffold711:172656-172960	304	27.63	106	31	53	114	6	0.864418	5	0.525685	9	0.933102	2	0.214037	5	0.506895	4	0.407364	6	0.648065	9	1.17623
1209	Ca3:33894765-33895010	245	31.43	90	23	54	78	0	0	12	1.56547	13	1.67239	14	1.85906	12	1.50951	7	0.884562	15	2.01032	1	0.162164
1210	Ca1:35742638-35742887	249	53.01	68	44	88	49	45	7.91516	34	4.36424	25	3.16447	28	3.65839	22	2.72298	30	3.73008	15	1.97803	23	3.66986
1211	Ca4:46559981-46560311	330	32.42	103	39	68	120	53	7.0341	79	7.65143	39	3.72487	81	7.98551	62	5.79028	74	6.94247	25	2.48752	107	12.8822
1212	Ca7:10948692-10948986	294	44.56	64	89	42	99	0	0	1	0.108713	6	0.643226	10	1.10658	3	0.314482	0	0	3	0.335054	5	0.675685
1213	Ca1:27884411-27885317	906	31.9	300	107	182	317	0	0	111	3.91583	220	7.6534	0	0	0	0	0	0	154	5.58127	0	0
1214	Ca4:2974443-2974968	525	26.29	199	79	59	188	4	0.333693	4	0.243517	10	0.600345	3	0.185906	3	0.17611	4	0.235883	2	0.125087	14	1.05947
1215	Ca5:35487682-35488264	582	30.24	217	99	77	189	15	1.12879	27	1.48276	36	1.94957	10	0.558996	23	1.21794	42	2.2342	14	0.789852	35	2.38928
1216	Ca5:31836661-31837586	925	29.3	357	118	153	297	6	0.28409	7	0.241872	30	1.02221	10	0.351714	24	0.799634	81	2.71106	25	0.88744	72	3.09252
1217	Ca6:59182045-59182283	238	34.87	77	33	50	78	125	23.0027	84	11.2806	107	14.1699	105	14.353	83	10.7479	92	11.9676	67	9.24355	104	17.3611
1218	Ca4:12474731-12475137	406	30.79	146	53	72	135	194	20.9277	159	12.517	171	13.2749	183	14.6641	145	11.0069	198	15.0986	226	18.2778	162	15.853
1219	scaffold775:58680-58989	309	40.45	83	54	71	101	0	0	4	0.413743	7	0.714002	4	0.421147	7	0.69817	5	0.500966	5	0.531315	2	0.257154
1220	Ca4:11330767-11331049	282	43.62	74	43	80	85	51	7.92077	28	3.1735	40	4.47065	40	4.61469	31	3.38793	27	2.96422	17	1.97943	20	2.81775
1221	Ca4:20040656-20041083	427	40.28	143	63	109	112	14	1.43597	5	0.374258	5	0.369064	3	0.228573	2	0.144352	10	0.725051	10	0.768976	1	0.0930451
1222	scaffold769:65892-66188	296	34.12	117	49	52	78	3	0.443891	5	0.539893	20	2.1296	2	0.219821	9	0.937071	13	1.35972	8	0.88744	9	1.20801
1223	Ca8:6927518-6927813	295	37.29	95	70	40	90	401	59.5345	429	46.4798	489	52.2453	306	33.7467	283	29.5656	371	38.9357	474	52.7591	336	45.2521
1224	scaffold887_1:237937-238266	329	29.79	106	41	57	125	2	0.266244	6	0.582887	8	0.766397	1	0.0988862	8	0.749404	7	0.658717	8	0.798426	8	0.966086
1225	Ca6:41380437-41382353	1916	28.34	651	278	265	722	365	8.34341	415	6.9228	939	15.4465	387	6.57124	383	6.16063	723	11.6826	603	10.3339	474	9.82889
1226	Ca3:21526808-21527225	417	34.53	148	76	68	125	106	11.1331	70	5.36527	95	7.18038	87	6.78758	67	4.95177	84	6.23648	90	7.08675	65	6.19297
1227	Ca4:45667644-45667885	241	53.11	30	91	37	83	97	17.6279	0	0	0	0	0	0	0	0	0	0	36	4.90486	0	0
1228	scaffold589:71878-73324	1446	34.16	529	287	207	423	7	0.21202	21	0.464173	16	0.348748	11	0.247489	15	0.319701	22	0.471033	9	0.204369	18	0.494568
1229	scaffold1197:274644-274930	286	53.5	43	107	46	90	4	0.612548	6	0.670524	16	1.76325	16	1.82006	22	2.37071	19	2.05676	6	0.688852	7	0.972419
1230	scaffold4777:1701-2026	325	48.92	54	76	83	112	0	0	0	0	0	0	1	0.100103	159	15.0777	0	0	0	0	1	0.122247
1231	Ca7:47131826-47133693	1867	32.78	680	364	248	575	36	0.844509	45	0.770367	77	1.29989	48	0.836428	66	1.08949	115	1.907	44	0.773836	82	1.74498
1232	Ca4:4698456-4698803	347	30.55	134	67	39	107	40	5.04867	13	1.19741	23	2.0891	8	0.750054	37	3.2862	41	3.65806	11	1.04089	77	8.81623
1233	Ca3:5016693-5016918	225	28	74	30	33	88	0	0	0	0	1	0.14008	0	0	1	0.136974	6	0.825592	3	0.437804	5	0.882895
1234	scaffold624:125016-125430	414	36.47	159	75	76	104	11	1.16369	8	0.617616	29	2.20779	56	4.40068	25	1.86106	16	1.19651	7	0.555186	26	2.49514
1235	Ca4:36328900-36329190	290	41.52	85	51	69	84	0	0	11	1.21234	14	1.52156	6	0.673108	14	1.48782	10	1.06758	3	0.339675	2	0.274002
1236	scaffold89:116123-116337	214	35.51	99	22	54	39	113	23.1266	90	13.4418	109	16.0536	106	16.1148	124	17.8579	114	16.4925	128	19.6398	86	15.9664
1237	Ca5:47968032-47968431	399	37.59	160	48	102	89	0	0	4	0.320418	2	0.157985	0	0	0	0	0	0	0	0	0	0
1238	scaffold916:548403-549113	710	34.23	211	135	108	256	71	4.37972	18	0.810295	7	0.310742	130	5.95685	135	5.85999	90	3.92447	4	0.184987	55	3.0777
1239	scaffold2535:2725-2995	270	39.26	75	39	67	89	0	0	12	1.42052	0	0	2	0.240989	1	0.114145	1	0.114665	1	0.121612	1	0.147149
1240	scaffold913:270502-270964	462	43.07	90	136	63	173	4	0.379197	26	1.79871	27	1.84197	18	1.26754	16	1.06733	18	1.20622	13	0.923936	7	0.601974
1241	scaffold1771:45625-46547	922	29.39	340	151	120	311	3	0.142507	17	0.589315	9	0.30766	25	0.882147	17	0.56825	23	0.772313	34	1.21085	17	0.732554
1242	scaffold1687:167918-171095	3177	34.37	833	447	645	1252	66	0.909857	60	0.603619	135	1.3393	59	0.60418	74	0.717854	152	1.48123	113	1.16789	78	0.975436
1243	Ca7:27440843-27441736	893	35.39	233	174	142	344	9	0.441405	14	0.501079	19	0.670598	10	0.364318	11	0.379632	37	1.28276	9	0.330927	3	0.133472
1244	scaffold2356:290631-290845	214	32.71	85	30	40	59	0	0	1	0.149354	0	0	0	0	1	0.144015	0	0	0	0	0	0
1245	Ca2:16067534-16067759	225	36.44	46	27	55	97	0	0	8	1.13641	2	0.280161	15	2.1689	12	1.64369	11	1.51358	18	2.62682	13	2.29553
1246	scaffold599:190599-191184	585	38.29	184	115	109	177	13	0.973271	27	1.47515	11	0.592648	20	1.11226	44	2.31803	30	1.58768	13	0.729673	39	2.64868
1247	Ca7:27058811-27059313	502	37.85	181	59	131	131	16	1.39593	6	0.382012	23	1.44406	16	1.03693	24	1.47343	20	1.23345	15	0.981134	23	1.82031
1248	Ca1:28323205-28324094	889	35.55	229	122	194	344	14	0.68972	20	0.719047	33	1.16996	21	0.76851	19	0.658679	34	1.18406	15	0.554026	16	0.715055
1249	Ca6:22249346-22249565	219	37.44	68	76	6	69	6	1.19992	12	1.75132	12	1.72702	10	1.48555	10	1.40727	12	1.69642	2	0.299866	2	0.362833
1250	Ca1:38269402-38270017	615	35.45	229	108	110	168	64	4.55776	20	1.0394	42	2.15246	38	2.0102	40	2.0045	27	1.35921	22	1.1746	18	1.16284
1251	scaffold1439:91670-95171	3501	34.33	1472	691	511	827	4	0.0500396	13	0.118681	33	0.297086	6	0.0557559	27	0.23768	59	0.521743	18	0.168819	9	0.102134
1252	Ca7:44464646-44465184	538	31.41	193	117	52	176	0	0	2	0.118817	2	0.117168	3	0.181414	8	0.458278	10	0.575459	0	0	10	0.738481
1253	scaffold1751:192327-192666	339	28.91	111	44	54	130	0	0	2	0.188564	15	1.39461	3	0.287908	4	0.363649	10	0.913265	5	0.484296	8	0.937587
1254	scaffold1047:331277-331623	346	33.82	143	63	54	86	172	21.772	156	14.4105	159	14.4837	120	11.2833	116	10.3325	120	10.7375	61	5.78888	167	19.1762
1255	Ca2:36610250-36610574	324	27.16	127	33	55	109	0	0	0	0	0	0	0	0	0	0	3	0.286664	0	0	1	0.122624
1256	Ca6:14309274-14309996	722	36.98	230	72	195	225	1	0.0606609	115	5.09084	151	6.59173	61	2.74868	117	4.99425	198	8.49033	63	2.86513	59	3.24666
1257	Ca8:12919213-12919582	369	30.89	133	66	48	122	55	6.52804	65	5.6301	68	5.80821	46	4.05568	54	4.51013	47	3.94337	30	2.66953	51	5.49118
1258	Ca4:35231521-35231922	401	33.67	100	59	76	166	3	0.32766	8	0.637639	13	1.02178	7	0.567918	1	0.0768559	12	0.926474	2	0.163767	8	0.792624
1259	Ca4:8468852-8469239	387	35.66	157	56	82	92	18	2.03708	13	1.07365	14	1.14019	31	2.60605	23	1.83163	15	1.19999	23	1.95145	12	1.23195
1260	Ca7:33908935-33909302	367	41.96	105	44	110	108	1	0.119338	10	0.87089	64	5.49634	19	1.6843	15	1.25964	29	2.44641	20	1.78939	10	1.08257
1261	Ca7:45239289-45239535	246	38.21	67	51	43	85	8	1.4243	18	2.33866	20	2.56245	20	2.64501	19	2.38035	22	2.76875	15	2.00215	8	1.29204
1262	Ca8:7249422-7250032	610	30.49	178	72	114	246	4	0.287195	5	0.261981	18	0.930042	0	0	12	0.60628	15	0.761304	4	0.215313	9	0.586184
1263	Ca3:34360443-34361352	909	33.44	258	117	187	347	63	3.03545	56	1.96903	69	2.39246	50	1.78953	51	1.72913	40	1.36236	53	1.91449	40	1.74831
1264	Ca2:33936105-33936433	328	35.37	87	77	39	125	3	0.400584	5	0.48722	8	0.768734	0	0	9	0.845649	18	1.69901	6	0.600645	0	0
1265	Ca8:197129-197425	296	40.54	81	67	53	95	102	15.0923	304	32.8255	263	28.0043	288	31.6543	236	24.5721	361	37.7583	262	29.0637	196	26.3079
1266	Ca5:31616932-31617461	529	36.55	168	86	107	167	9	0.745132	28	1.69173	26	1.54909	26	1.599	40	2.33038	36	2.1069	24	1.48969	40	3.00418
1267	Ca5:35157081-35157333	252	41.27	62	30	74	86	11	1.91178	22	2.7903	49	6.12852	17	2.19473	18	2.20137	36	4.42281	19	2.47568	39	6.14873
1268	scaffold2569:87387-87737	350	32	118	38	74	120	7	0.875944	14	1.27847	17	1.53088	10	0.929531	7	0.616384	13	1.14993	10	0.938151	9	1.02164
1269	Ca6:9724112-9724402	290	34.48	79	37	63	111	10	1.51025	1	0.110213	0	0	0	0	0	0	0	0	0	0	1	0.137001
1270	Ca3:549638-550021	383	53.79	86	157	49	91	36	4.11671	65	5.4243	84	6.91258	80	6.79552	62	4.98901	59	4.76925	78	6.68708	37	3.83817
1271	Ca7:24413207-24413620	413	34.62	152	83	60	118	9	0.954418	5	0.386945	4	0.30526	3	0.236321	2	0.149246	5	0.374815	4	0.318017	5	0.480996
1272	Ca5:45371495-45371935	440	30.68	162	75	60	143	19	1.89124	11	0.799041	17	1.21774	29	2.14426	15	1.05066	23	1.61835	9	0.671631	7	0.632072
1273	Ca3:23538276-23538501	225	27.56	79	19	43	84	11	2.1412	1	0.142052	18	2.52145	2	0.289187	2	0.273949	7	0.96319	9	1.31341	15	2.64868
1274	Ca3:33059267-33059741	474	30.17	138	91	52	193	10	0.923992	4	0.269719	9	0.598445	6	0.411817	4	0.260078	8	0.522526	4	0.277091	9	0.754372
1275	Ca1:34855-35141	286	35.31	115	55	46	70	30	4.59411	20	2.23508	54	5.95097	20	2.27507	21	2.26295	42	4.54653	11	1.2629	24	3.33401
1276	Ca7:12892602-12892878	276	36.23	73	31	69	103	0	0	10	1.15803	18	2.05553	13	1.53238	20	2.23328	12	1.34607	9	1.07072	2	0.2879
1277	Ca2:32338609-32338972	363	25.62	135	36	57	135	0	0	0	0	1	0.0868267	1	0.0896242	4	0.339606	0	0	4	0.361821	1	0.10945
1278	scaffold1466:363278-363701	423	47.99	98	143	60	122	31	3.20972	88	6.64923	81	6.03538	73	5.61454	77	5.61012	90	6.58717	82	6.36523	38	3.56915
1279	Ca8:7331011-7331693	682	31.96	216	96	122	248	147	9.44016	106	4.96765	178	8.22613	94	4.4841	118	5.33236	145	6.58234	108	5.19972	82	4.77695
1280	Ca4:98460-99319	859	27.01	334	131	101	293	47	2.39635	23	0.855783	42	1.54105	11	0.416612	29	1.04046	29	1.0452	20	0.7645	45	2.08133
1281	Ca6:14423020-14423234	214	37.38	85	32	48	49	19	3.88854	43	6.4222	88	12.9607	72	10.9459	75	10.8011	107	15.4798	62	9.51303	42	7.79753
1282	Ca7:7579266-7579488	222	38.74	85	43	43	51	0	0	4	0.575886	4	0.567894	2	0.293095	5	0.694127	7	0.976206	4	0.591627	1	0.178965
1283	Ca2:32753158-32753389	231	37.23	83	52	34	62	299	56.6899	307	42.4772	337	45.9809	259	36.477	256	34.1546	330	44.2281	278	39.5161	288	49.5338
1284	Ca3:34360802-34361352	550	35.45	170	68	127	185	33	2.62783	36	2.09204	37	2.12031	40	2.36608	53	2.96985	30	1.68871	22	1.31341	17	1.22803
1285	Ca1:13593010-13593220	210	34.29	70	40	32	68	0	0	4	0.608793	1	0.150086	2	0.309844	1	0.146758	1	0.147427	0	0	0	0
1286	Ca8:4755273-4755531	258	36.05	95	61	32	70	43	7.29953	21	2.60153	10	1.22163	19	2.39588	34	4.06145	38	4.55995	1	0.127269	34	5.23577
1287	Ca7:22966791-22967398	607	32.29	184	73	123	227	8	0.577228	17	0.895137	19	0.986563	40	2.14389	33	1.67551	35	1.78515	20	1.08189	22	1.43998
1288	scaffold3254_2:31417-31764	347	38.33	125	67	66	89	212	26.7579	322	29.6589	301	27.3399	323	30.2834	292	25.9343	290	25.8741	356	33.6869	191	21.8688
1289	Ca1:27115106-27115324	218	35.32	90	45	32	51	28	5.62533	7	1.02629	16	2.31325	8	1.19389	8	1.13098	8	1.13614	6	0.903723	29	5.28522
1290	Ca6:30531319-30531770	451	31.49	168	74	68	141	9	0.874002	28	1.98432	22	1.53747	18	1.29846	6	0.410012	6	0.41188	3	0.218416	10	0.880937
1291	Ca1:3240515-3240888	373	33.78	134	74	52	113	42	4.93159	28	2.39927	59	4.98544	24	2.09331	23	1.90038	38	3.15407	19	1.67257	40	4.26062
1292	Ca2:35544181-35544864	683	30.31	241	109	98	235	0	0	7	0.327572	9	0.415319	1	0.0476333	6	0.27074	32	1.45053	4	0.1923	12	0.698043
1293	scaffold174:18362-18567	205	33.17	72	23	45	65	13	2.77738	10	1.5591	19	2.92119	13	2.0631	14	2.10473	18	2.71841	18	2.8831	14	2.71329
1294	scaffold420:144102-144319	217	43.32	78	49	45	45	1245	251.279	1032	152.002	893	129.704	912	136.731	730	103.678	663	94.5911	515	77.927	800	146.471
1295	Ca8:14182314-14182635	321	28.35	133	55	36	97	88	12.0067	12	1.19483	25	2.45468	19	1.92566	4	0.38404	15	1.44671	14	1.43207	9	1.11393
1296	Ca1:16330260-16330555	295	38.31	87	61	52	95	0	0	10	1.08345	0	0	8	0.882266	5	0.52236	4	0.419792	0	0	12	1.61615
1297	Ca6:56363269-56364165	896	35.94	358	193	129	216	59	2.88397	13	0.463729	43	1.51259	15	0.544647	19	0.653533	43	1.48579	20	0.73293	32	1.41894
1298	scaffold1176_2:16909-17230	321	23.05	123	24	50	124	0	0	6	0.597414	12	1.17825	0	0	8	0.76808	4	0.38579	29	2.96643	9	1.11393
1299	scaffold1418:10648-11675	1027	37.78	309	212	176	330	151	6.43951	116	3.61008	139	4.26584	169	5.35363	74	2.22066	59	1.7786	52	1.66255	77	2.9788
1300	scaffold398:161871-162162	291	34.02	92	41	58	100	0	0	3	0.329502	10	1.0831	2	0.223598	5	0.52954	9	0.957516	3	0.338508	4	0.546121
1301	Ca6:56362912-56363374	462	32.03	187	81	67	127	3	0.284397	0	0	6	0.409326	0	0	6	0.40025	7	0.469086	5	0.35536	1	0.0859963
1302	Ca5:41935967-41936258	291	35.74	108	61	43	79	1	0.150506	7	0.768837	10	1.0831	11	1.22979	5	0.52954	9	0.957516	7	0.789852	8	1.09224
1303	Ca6:44091842-44092828	986	23.02	388	119	108	371	59	2.62072	200	6.48309	247	7.89551	237	7.81994	44	1.3753	103	3.23413	173	5.76116	24	0.967065
1304	scaffold2916:99721-99931	210	39.52	84	16	67	43	0	0	5	0.760992	15	2.25129	4	0.619687	4	0.587033	11	1.6217	2	0.312717	7	1.32434
1305	Ca3:18822163-18822525	362	34.53	99	75	50	138	2	0.241973	6	0.529751	11	0.957732	1	0.0898717	6	0.510816	8	0.684192	3	0.272116	11	1.20727
1306	scaffold913:347612-348066	454	30.62	176	40	99	139	55	5.30583	5	0.352001	114	7.91424	3	0.21498	1	0.0678837	71	4.84171	28	2.02508	2	0.175023
1307	scaffold553:402517-402738	221	47.96	41	42	64	74	0	0	10	1.44623	11	1.56877	15	2.20816	7	0.976174	6	0.840534	5	0.74288	9	1.61797
1308	Ca4:4141914-4142624	710	35.92	252	150	105	203	311	19.1844	246	11.074	143	6.34801	119	5.45281	149	6.4677	112	4.88378	51	2.35859	140	7.83414
1309	Ca2:36202653-36202919	266	29.7	58	49	30	129	0	0	1	0.120157	4	0.473956	0	0	0	0	4	0.465559	0	0	0	0
1310	scaffold10419:7978-8480	502	36.85	174	89	96	143	134	11.6909	273	17.3815	229	14.3778	131	8.48984	249	15.2868	241	14.8631	138	9.02643	102	8.07268
1311	Ca7:10115624-10116040	416	33.17	113	39	99	165	66	6.94859	102	7.83675	166	12.5769	69	5.39619	69	5.11184	142	10.568	78	6.15662	79	7.54493
1312	Ca2:33798493-33798933	440	37.27	146	97	67	130	6765	673.382	9780	710.42	1824	130.657	6670	493.179	788	55.1944	1337	94.0752	211	15.746	1232	111.245
1313	Ca1:46462083-46462420	337	35.61	120	92	28	97	88	11.4367	156	14.7953	220	20.5756	159	15.3497	72	6.58452	89	8.1763	230	22.4098	161	18.9809
1314	Ca6:34401504-34402748	1244	33.04	506	224	187	327	14	0.492895	2	0.0513853	7	0.177353	5	0.130762	7	0.17342	16	0.398195	4	0.10558	8	0.2555
1315	Ca4:8657297-8657577	280	32.86	99	45	47	89	0	0	3	0.342446	8	0.900517	4	0.464765	9	0.990618	16	1.76912	0	0	3	0.425681
1316	Ca6:21017898-21018238	340	32.06	76	47	62	155	6	0.772892	0	0	6	0.556202	1	0.095687	2	0.18129	9	0.819521	1	0.0965744	15	1.75281
1317	Ca6:269041-269439	398	39.7	122	32	126	118	32	3.52138	52	4.17589	84	6.65206	67	5.47676	49	3.79433	76	5.9119	24	1.98002	15	1.49737
1318	Ca7:3148717-3149230	513	33.92	145	60	114	194	165	14.0868	111	6.91568	172	10.5675	112	7.10285	93	5.58711	141	8.50939	112	7.16872	110	8.51916
1319	Ca7:47495369-47495585	216	34.72	64	45	30	77	0	0	0	0	0	0	0	0	0	0	0	0	0	0	0	0
1320	Ca7:16719975-16720179	204	44.12	71	38	52	43	0	0	18	2.82015	33	5.09852	10	1.59478	19	2.87042	30	4.55289	13	2.09244	7	1.36329
1321	Ca7:47997237-47997489	252	42.06	78	36	70	68	6	1.04279	12	1.52198	2	0.250144	13	1.67832	7	0.85609	7	0.859991	3	0.390896	9	1.41894
1322	Ca7:24213111-24213756	645	32.25	218	128	80	219	40	2.71611	53	2.62631	173	8.45369	138	6.96067	29	1.38567	123	5.90394	160	8.14519	101	6.22133
1323	Ca1:27122066-27122289	223	43.5	51	43	54	75	5	0.982	7	1.00328	13	1.83738	3	0.437671	10	1.38203	14	1.94366	5	0.736217	7	1.24714
1324	Ca4:11475080-11475470	390	36.92	158	69	75	88	17	1.90911	23	1.88492	21	1.69713	24	2.00207	11	0.86926	22	1.74644	10	0.84193	27	2.75056
1325	Ca6:49093653-49093854	201	38.81	70	43	35	53	10	2.17897	2	0.318026	6	0.940839	2	0.323717	4	0.613318	8	1.23223	3	0.490079	4	0.790652
1326	Ca5:40657669-40658096	427	33.72	178	76	68	105	10	1.0257	13	0.973071	4	0.295251	8	0.609528	8	0.577409	9	0.652546	0	0	11	1.0235
1327	scaffold1580:62357-62968	611	35.19	237	96	119	159	13	0.931855	16	0.836966	10	0.515844	22	1.17142	8	0.403525	9	0.456035	6	0.322441	10	0.65025
1328	Ca4:40391948-40392285	337	35.01	108	56	62	111	16	2.07939	0	0	0	0	0	0	0	0	0	0	0	0	0	0
1329	Ca8:15735-15957	222	33.33	76	41	33	72	8	1.57828	14	2.0156	27	3.83328	8	1.17238	12	1.6659	18	2.51024	18	2.66232	19	3.40034
1330	Ca5:30554136-30554454	318	31.13	80	37	62	139	14	1.92818	5	0.502542	9	0.892022	1	0.102307	5	0.484579	9	0.876217	3	0.309767	5	0.62469
1331	scaffold1107:94561-95191	630	33.81	222	114	99	195	27	1.87702	23	1.16685	54	2.70155	26	1.34266	33	1.61434	51	2.50626	31	1.6157	34	2.14417
1332	Ca1:28033490-28033708	218	33.94	63	30	44	81	0	0	1	0.146613	4	0.578314	2	0.298473	2	0.282745	3	0.426051	1	0.150621	3	0.546747
1333	Ca6:45585417-45585751	334	56.29	71	113	75	75	72	9.44131	18	1.72248	12	1.13239	6	0.584435	21	1.93774	13	1.20502	5	0.491546	29	3.44963
1334	Ca4:19743506-19743865	359	34.54	119	67	57	116	117	14.2737	56	4.98566	142	12.4668	55	4.98425	88	7.55457	120	10.3486	79	7.22559	138	15.2724
1335	Ca3:25456769-25458074	1305	36.17	399	271	201	434	15	0.503416	30	0.734751	31	0.748706	43	1.07199	53	1.25166	40	0.948956	25	0.629028	52	1.58312
1336	Ca6:16352168-16352618	450	36.89	75	71	95	209	27	2.62783	159	11.2931	164	11.4866	126	9.1094	185	12.6701	209	14.3791	114	8.31827	162	14.3029
1337	Ca7:39359199-39359502	303	35.31	100	54	53	96	92	13.2982	64	6.75098	103	10.7141	49	5.2612	44	4.4754	67	6.84587	40	4.33469	81	10.621
1338	scaffold198:155663-156138	475	33.68	170	70	90	145	54	4.97905	41	2.7588	51	3.38405	32	2.19174	55	3.56854	63	4.10623	7	0.483888	94	7.86241
1339	Ca4:20016238-20017595	1357	35.52	506	307	175	369	120	3.873	102	2.40242	141	3.27491	44	1.05488	67	1.52166	226	5.15614	151	3.65374	65	1.90307
1340	Ca1:11753696-11754089	393	41.22	166	28	134	65	0	0	12	0.975928	21	1.68417	11	0.910609	14	1.09789	26	2.04822	3	0.250651	2	0.20219
1341	Ca5:30109870-30110177	307	39.41	101	61	60	85	12	1.71194	16	1.66575	45	4.61992	17	1.80153	12	1.20466	30	3.02538	160	17.1128	10	1.29415
1342	Ca8:265778-266272	494	31.38	155	92	63	184	35	3.10304	73	4.72308	99	6.31638	80	5.26859	72	4.49187	108	6.76851	69	4.5863	130	10.4553
1343	scaffold198:415991-416338	347	42.65	79	65	83	120	3	0.37865	17	1.56584	13	1.18079	11	1.03132	23	2.04277	8	0.713768	9	0.851636	9	1.03047
1344	Ca6:56220407-56221000	593	38.11	89	108	118	278	6	0.443142	62	3.34169	15	0.797254	55	3.01745	8	0.415774	11	0.574294	6	0.332229	3	0.200996
1345	Ca4:20778692-20779220	528	34.47	161	71	111	185	19	1.57604	40	2.42134	38	2.26835	27	1.66365	26	1.51761	45	2.63861	16	0.995008	49	3.68709
1346	Ca4:6401878-6402415	537	34.64	180	84	102	171	15	1.22339	11	0.654708	13	0.763008	10	0.605839	13	0.746089	4	0.230612	10	0.611458	15	1.10978
1347	Ca6:33830966-33831294	328	27.44	111	38	52	127	33	4.40643	10	0.974441	2	0.192184	0	0	0	0	0	0	0	0	0	0
1348	Ca8:11202068-11202844	776	35.31	270	151	123	232	158	8.91747	166	6.83716	160	6.49858	170	7.1272	156	6.19562	149	5.94458	126	5.3315	115	5.88786
1349	Ca6:27235470-27235793	323	30.96	135	54	46	88	0	0	18	1.78114	104	10.1482	16	1.61157	66	6.29743	99	9.48919	10	1.01657	35	4.30514
1350	Ca3:29371280-29371561	281	44.13	85	40	84	72	1	0.155862	14	1.5924	21	2.35544	22	2.54711	40	4.38708	14	1.54248	21	2.45388	11	1.55528
1351	Ca5:46239492-46239883	391	37.6	108	76	71	136	9	1.00812	26	2.12533	33	2.6601	27	2.24656	45	3.54697	32	2.53378	27	2.2674	28	2.84513
1352	Ca4:47759571-47762208	2637	32.16	734	380	468	1055	406	6.74314	517	6.26628	1140	13.6256	342	4.21937	524	6.12411	1117	13.1141	429	5.3418	1084	16.332
1353	Ca4:14127461-14127818	357	33.61	125	36	84	112	6	0.736087	6	0.537171	7	0.618002	2	0.182261	6	0.51797	4	0.346887	1	0.0919756	6	0.667736
1354	Ca6:3590534-3590744	210	40.48	68	23	62	57	3	0.625674	10	1.52198	24	3.60207	18	2.78859	13	1.90786	19	2.80111	9	1.40723	14	2.64868
1355	Ca6:16808321-16808698	377	40.85	97	76	78	126	11	1.2779	7	0.593452	7	0.585217	7	0.604072	3	0.245246	4	0.328485	7	0.609674	2	0.210771
1356	Ca1:12819199-12819615	416	28.85	169	84	36	127	10	1.05282	0	0	11	0.833411	2	0.156411	4	0.296339	2	0.148845	4	0.315724	4	0.382022
1357	scaffold960:176177-176470	293	37.88	67	44	67	115	22	3.28853	41	4.47245	35	3.76496	29	3.22005	39	4.10222	42	4.43791	21	2.35338	28	3.79675
1358	scaffold171:97775-98245	470	32.77	137	69	85	179	243	22.6441	192	13.0567	175	11.7355	229	15.8515	164	10.7539	189	12.4497	151	10.5492	213	18.0054
1359	scaffold1439:91670-95475	3805	34.38	1601	741	567	896	4	0.0460417	9	0.0755992	43	0.356183	12	0.102603	23	0.186292	49	0.398692	25	0.215738	20	0.208832
1360	scaffold882:477891-478325	434	37.56	116	89	74	155	0	0	12	0.883732	11	0.798846	25	1.87405	0	0	4	0.285343	3	0.226972	4	0.366178
1361	Ca3:26931788-26931995	207	29.47	84	37	24	62	502	106.213	620	95.7305	152	23.1437	283	44.4783	406	60.4474	164	24.5284	21	3.33112	612	117.463
1362	Ca6:22433696-22433901	205	35.12	58	23	49	75	15	3.20467	3	0.467731	1	0.153747	0	0	0	0	0	0	0	0	1	0.193806
1363	Ca5:38220402-38220967	565	39.82	203	115	110	137	4	0.310069	7	0.395985	9	0.502058	15	0.863723	15	0.818209	12	0.657551	12	0.697386	7	0.492233
1364	scaffold2603:30588-30820	232	33.62	75	32	46	79	0	0	0	0	0	0	5	0.701155	2	0.265683	1	0.133447	1	0.141531	0	0
1365	Ca6:54265434-54265776	342	38.3	118	39	92	93	5	0.64031	11	1.02801	11	1.01374	17	1.61717	9	0.811032	11	0.995779	19	1.82418	10	1.1617
1366	Ca2:27768730-27768970	240	37.92	89	53	38	60	2787	508.595	2125	282.994	3110	408.422	2000	271.113	1991	255.671	2613	337.074	2724	372.68	3021	500.105
1367	Ca2:28390189-28390419	230	28.7	71	37	29	93	358	68.1713	0	0	1	0.137035	0	0	0	0	0	0	0	0	0	0
1368	scaffold1981:240707-240946	239	26.78	101	37	27	74	21	3.84829	6	0.802385	13	1.71437	3	0.408371	9	1.16056	15	1.94308	11	1.51125	11	1.82859
1369	Ca7:28373395-28373879	484	44.63	112	143	73	156	20	1.8098	50	3.30182	84	5.47008	73	4.90692	44	2.80175	94	6.01283	76	5.15595	40	3.28349
1370	Ca7:17226528-17226732	204	37.75	73	37	40	54	0	0	1	0.156675	7	1.0815	3	0.478435	3	0.453224	8	1.21411	1	0.160957	3	0.584269
1371	Ca1:25083428-25083722	294	50	95	43	104	52	25	3.72425	42	4.56595	42	4.50259	42	4.64765	36	3.77378	31	3.26446	39	4.3557	20	2.70274
1372	Ca6:44383521-44383733	212	41.51	65	49	39	59	14	2.89227	23	3.46754	20	2.97341	44	6.75225	43	6.25107	16	2.33658	15	2.32325	8	1.49926
1373	Ca7:33911879-33912124	245	44.44	55	62	46	80	34	6.07798	59	7.69689	41	5.27446	85	11.2872	101	12.7051	58	7.32923	55	7.37119	35	5.67575
1374	scaffold202:49514-50826	1312	36.81	359	231	252	470	4	0.133528	9	0.219249	17	0.40839	14	0.347157	28	0.657727	15	0.35396	5	0.125134	9	0.27254
1375	Ca1:18687000-18687296	296	35.14	91	74	30	101	0	0	34	3.67127	1	0.10648	49	5.38563	0	0	0	0	31	3.43883	0	0
1376	Ca7:47494945-47495585	640	32.97	213	107	104	216	1	0.0684331	0	0	3	0.147741	1	0.0508337	1	0.048155	3	0.145124	0	0	2	0.124157
1377	Ca3:31214552-31214763	211	41.23	54	48	39	70	8	1.66056	22	3.33249	27	4.03312	21	3.23794	22	3.21338	24	3.52148	24	3.73482	11	2.07125
1378	Ca4:282891-283796	905	33.48	318	183	120	284	1	0.0483947	9	0.317851	16	0.557226	0	0	14	0.476761	12	0.410515	7	0.253975	11	0.482909
1379	Ca2:2464593-2464965	372	36.56	110	113	23	126	15	1.76602	11	0.945103	7	0.593082	11	0.962014	8	0.662779	17	1.41482	1	0.0882669	5	0.534009
1380	Ca7:7146074-7146290	216	44.44	43	72	24	77	28	5.67741	97	14.3531	90	13.1325	76	11.447	108	15.4096	92	13.1865	54	8.20882	45	8.27714
1381	Ca3:20952343-20952729	386	32.38	117	58	67	144	30	3.40393	15	1.24203	22	1.79637	27	2.27566	9	0.718583	23	1.84475	23	1.95651	11	1.13221
1382	Ca7:14798693-14799125	432	31.25	154	55	80	143	143	14.4977	136	10.062	94	6.8581	114	8.58525	107	7.63346	114	8.16992	98	7.44874	70	6.43777
1383	Ca6:40480282-40480890	608	35.69	239	133	84	152	0	0	18	0.946233	12	0.622068	28	1.49826	16	0.811032	25	1.27301	7	0.378038	7	0.457421
1384	Ca6:13313073-13314513	1440	30.21	525	233	202	480	158	4.80553	185	4.10618	331	7.24478	227	5.12856	338	7.23396	278	5.97694	177	4.036	353	9.73943
1385	Ca2:11216516-11217078	562	30.78	193	58	115	196	15	1.16896	14	0.796198	15	0.84123	8	0.463111	6	0.329031	10	0.550884	9	0.525832	14	0.989722
1386	Ca4:33869949-33870192	243	26.34	104	41	23	75	40	7.20942	58	7.62871	275	35.6686	0	0	83	10.5267	0	0	143	19.3228	1	0.163499
1387	Ca2:35207448-35207822	374	26.74	140	57	43	134	1	0.117105	19	1.62372	76	6.40475	12	1.04386	56	4.61464	36	2.98008	21	1.84369	46	4.88661
1388	Ca8:10076989-10077191	202	29.21	87	35	24	56	0	0	1	0.158226	4	0.624121	3	0.483172	2	0.305141	5	0.766329	1	0.162551	1	0.196684
1389	Ca7:27056513-27056781	268	34.33	93	62	30	83	13	2.12449	11	1.31186	17	1.99928	17	2.0637	8	0.919977	9	1.03969	13	1.59276	9	1.33423
1390	Ca7:47985705-47986118	413	33.41	119	55	83	156	3	0.318139	8	0.619112	13	0.992095	12	0.945285	9	0.671605	21	1.57422	13	1.03356	13	1.25059
1391	scaffold642:304641-304902	261	41.76	77	66	43	75	24	4.02733	25	3.06146	13	1.56987	30	3.73949	12	1.41698	27	3.20273	16	2.01289	18	2.74002
1392	Ca7:38389660-38390181	521	36.85	212	113	79	117	0	0	12	0.736161	23	1.39139	13	0.811778	14	0.828156	18	1.06962	5	0.315118	18	1.37264
1393	Ca4:38657819-38658544	725	28.69	226	91	117	291	0	0	6	0.26451	8	0.347786	6	0.269243	5	0.212546	28	1.19568	11	0.49819	5	0.274002
1394	Ca4:13923762-13924243	481	32.85	154	71	87	169	6	0.546327	17	1.12962	2	0.131052	3	0.202912	24	1.53776	9	0.579287	2	0.136529	9	0.743394
1395	Ca6:23027699-23028136	437	40.05	123	85	90	139	6	0.601335	26	1.90161	21	1.5146	30	2.23343	25	1.76311	22	1.55861	22	1.65303	10	0.909159
1396	scaffold210:466204-466888	684	35.82	255	129	116	184	3	0.192093	25	1.16819	6	0.276475	5	0.237819	8	0.360459	8	0.362102	9	0.432043	2	0.11617
1397	scaffold2166:220464-220755	291	28.52	83	33	50	125	0	0	13	1.42784	28	3.03267	14	1.56519	11	1.16499	29	3.08533	10	1.12836	22	3.00366
1398	Ca7:1014144-1014748	604	29.8	227	102	78	197	47	3.40806	39	2.06375	64	3.33967	22	1.185	28	1.42871	41	2.10157	29	1.57653	74	4.86762
1399	scaffold3170:172340-173074	734	30.11	281	104	117	232	21	1.25305	9	0.3919	22	0.944684	21	0.930797	17	0.713797	19	0.801409	12	0.536817	24	1.29908
1400	Ca6:5171150-5171351	201	42.29	68	25	60	48	9	1.96107	11	1.74915	6	0.940839	34	5.50319	33	5.05987	12	1.84834	17	2.77711	8	1.5813
1401	scaffold1687:171386-172743	1357	31.76	308	202	229	618	10	0.32275	21	0.494617	17	0.394847	4	0.0958985	18	0.408803	16	0.365037	4	0.0967879	7	0.204946
1402	Ca6:16563082-16563430	348	34.77	102	44	77	125	0	0	51	4.68404	86	7.78895	63	5.8897	61	5.40222	80	7.11717	34	3.20804	37	4.2242
1403	Ca6:13821424-13821914	490	36.12	141	83	94	172	7	0.625674	11	0.717506	11	0.707549	23	1.52709	15	0.943446	7	0.442281	7	0.469075	13	1.05407
1404	Ca3:33799468-33799720	252	31.75	84	44	36	88	0	0	0	0	3	0.375215	0	0	1	0.122299	0	0	1	0.130299	0	0
1405	Ca6:864329-864768	439	35.54	160	84	72	123	15	1.49649	16	1.16489	13	0.933338	19	1.40806	16	1.12325	37	2.60936	15	1.12193	29	2.62455
1406	scaffold922:185104-185433	329	33.74	123	58	53	95	0	0	5	0.485739	10	0.957997	2	0.197772	5	0.468377	4	0.37641	4	0.399213	2	0.241521
1407	Ca4:17947699-17947950	251	36.25	81	33	58	79	0	0	0	0	0	0	4	0.518463	1	0.122786	1	0.123345	4	0.523271	2	0.316576
1408	Ca5:8679755-8680207	452	34.07	131	87	67	167	2	0.193793	0	0	3	0.209191	1	0.0719769	10	0.681841	0	0	4	0.290578	8	0.703191
1409	Ca4:29988962-29989954	992	31.05	275	149	159	409	155	6.84331	113	3.64079	191	6.0685	53	1.73818	99	3.07571	123	3.83875	50	1.655	102	4.08517
1410	scaffold1771:45625-45858	233	30.47	76	47	24	86	0	0	2	0.274349	3	0.405812	5	0.698145	2	0.264543	1	0.132874	3	0.422772	0	0
1411	scaffold1215:18559-18879	320	37.5	66	89	31	134	1	0.136866	7	0.699161	12	1.18193	1	0.101667	2	0.19262	9	0.870741	5	0.513051	3	0.372471
1412	Ca3:38801535-38802334	799	30.04	250	124	116	309	7	0.383705	11	0.440023	15	0.591704	8	0.325743	5	0.192861	16	0.619969	7	0.287668	2	0.09945
1413	Ca6:2728057-2728382	325	39.69	77	49	80	119	0	0	1	0.0983435	1	0.0969788	0	0	0	0	0	0	1	0.101032	32	3.9119
1414	C11180336:17022-17464	442	33.94	167	84	66	125	8	0.792709	1	0.0723114	1	0.0713079	3	0.220816	2	0.139453	11	0.77049	1	0.074288	2	0.179775
1415	scaffold1585:43147-44986	1839	33.99	618	350	275	596	0	0	26	0.451878	40	0.685549	87	1.53911	91	1.52504	64	1.07744	58	1.03559	74	1.59872
1416	Ca1:26807010-26807462	452	40.93	150	103	82	117	8	0.775172	9	0.636405	1	0.0697303	0	0	4	0.272736	0	0	6	0.435867	2	0.175798
1417	Ca3:21420365-21421526	1161	36.09	367	204	215	375	8	0.301789	2	0.0550588	2	0.0542947	2	0.0560441	11	0.292	19	0.506661	1	0.0282819	3	0.102662
1418	scaffold280:118373-118838	465	46.24	115	115	100	135	88	8.2885	16	1.09976	9	0.610028	8	0.559717	21	1.39184	16	1.06528	9	0.635522	44	3.75942
1419	scaffold913:270521-270964	443	43.79	86	134	60	163	12	1.18638	19	1.37082	26	1.84982	25	1.83598	19	1.32182	21	1.46761	14	1.03768	12	1.07621
1420	scaffold535:38278-38501	223	39.01	87	62	25	49	12	2.3568	19	2.72319	0	0	11	1.6048	0	0	0	0	0	0	1	0.178163
1421	Ca1:22133005-22133338	333	41.14	88	43	94	108	14	1.84132	31	2.97541	15	1.41973	6	0.58619	11	1.01805	24	2.23133	20	1.97209	12	1.43172
1422	scaffold2575:34411-34840	429	27.74	183	27	92	127	0	0	3	0.223508	4	0.293875	1	0.0758358	5	0.359198	15	1.08251	6	0.459235	8	0.740891
1423	scaffold111:49015-49353	338	26.92	120	36	55	127	33	4.27606	40	3.78244	72	6.71391	29	2.79134	51	4.65024	72	6.59496	50	4.85729	48	5.64217
1424	Ca2:33936096-33936433	337	35.31	89	78	41	129	1	0.129962	4	0.379367	4	0.374102	0	0	8	0.731614	15	1.37803	4	0.389736	1	0.117894
1425	Ca6:39323573-39323788	215	40.93	59	39	49	68	71	14.4633	105	15.6092	98	14.3664	124	18.7635	126	18.0615	119	17.1358	97	14.8141	62	11.4571
1426	Ca7:9941294-9941767	473	42.68	130	82	119	140	65	6.01864	257	17.3661	214	14.2598	317	21.8037	311	20.2638	320	20.9452	156	10.8294	212	17.8072
1427	Ca4:18101470-18101997	527	31.12	202	107	57	161	6	0.49864	17	1.03102	62	3.70801	10	0.617335	12	0.701766	17	0.998699	24	1.49534	9	0.678506
1428	Ca4:2229150-2229713	563	33.57	195	106	83	179	48	3.73404	22	1.24895	44	2.46323	16	0.924578	29	1.58749	40	2.19962	12	0.699864	46	3.24617
1429	scaffold1845:30795-31021	226	33.63	93	40	36	57	6	1.16276	2	0.282846	5	0.697303	1	0.143954	1	0.136368	2	0.273979	3	0.435867	1	0.175798
1430	Ca5:42067112-42067406	294	27.21	145	49	31	69	14	2.08558	2	0.217426	9	0.96484	0	0	1	0.104827	3	0.315915	1	0.111685	0	0
1431	scaffold772:170239-170511	272	38.97	84	58	48	82	0	0	4	0.470024	0	0	6	0.717652	3	0.339918	4	0.455289	3	0.362154	4	0.584269
1432	Ca5:42423894-42424110	216	51.39	66	33	78	39	5	1.01382	8	1.18376	8	1.16734	7	1.05433	12	1.71218	27	3.86996	19	2.88829	4	0.735746
1433	scaffold553:401912-402738	826	36.68	282	152	151	241	4	0.212093	37	1.4317	41	1.56446	31	1.22099	23	0.858162	29	1.08696	16	0.636034	26	1.25059
1434	Ca5:35752442-35753557	1115	31.39	425	136	214	340	0	0	4	0.114661	7	0.197871	10	0.291781	8	0.221124	17	0.472031	21	0.618422	5	0.178163
1435	Ca8:10890582-10890856	274	35.04	86	44	52	92	13	2.07797	13	1.51643	14	1.61041	18	2.13724	11	1.23727	20	2.25983	11	1.3182	9	1.30501
1436	scaffold1215:26498-27522	1024	32.23	374	187	143	320	5	0.213854	23	0.717889	75	2.30845	10	0.317711	20	0.601938	38	1.14889	32	1.0261	6	0.232795
1437	scaffold1115:101199-101517	318	34.28	61	65	44	148	2	0.275454	7	0.703558	14	1.38759	6	0.613841	2	0.193832	13	1.26565	3	0.309767	3	0.374814
1438	Ca5:7354500-7355105	605	37.36	163	134	92	216	27	1.95459	63	3.32824	16	0.833536	58	3.11892	62	3.15833	47	2.40513	72	3.90767	20	1.3134
1439	Ca5:25514601-25514848	247	38.06	62	35	59	91	16	2.83707	1	0.129399	0	0	4	0.526859	2	0.249548	0	0	4	0.531745	2	0.321703
1440	Ca4:3637389-3638889	1500	32.53	465	181	307	547	13	0.379576	8	0.170462	13	0.273157	4	0.0867562	16	0.328738	45	0.92879	16	0.350243	18	0.476763
1441	scaffold374:176935-177370	435	39.31	136	102	69	128	19	1.91298	45	3.30638	43	3.11558	37	2.76722	17	1.20443	61	4.34147	31	2.33999	21	1.91801
1442	Ca4:44950454-44950656	202	37.13	75	35	40	52	5	1.08409	0	0	1	0.15603	1	0.161057	2	0.305141	0	0	0	0	0	0
1443	Ca5:491083-491499	416	33.41	128	54	85	149	18	1.89507	19	1.45979	42	3.18212	4	0.312823	7	0.518593	16	1.19076	10	0.78931	26	2.48314
1444	Ca4:2229150-2229584	434	32.95	152	81	62	139	13	1.3119	8	0.589155	16	1.16196	4	0.299849	14	0.994168	17	1.21271	9	0.680916	15	1.37317
1445	Ca1:6992608-6993368	760	28.03	282	107	106	265	0	0	0	0	2	0.0829424	0	0	26	1.05434	0	0	0	0	5	0.261383
1446	Ca8:15653490-15654444	954	33.23	288	96	221	349	0	0	4	0.134011	27	0.892022	8	0.272818	14	0.452274	43	1.39546	10	0.344185	57	2.37382
1447	Ca5:21349552-21349762	210	45.71	51	69	27	63	4	0.834232	3	0.456595	5	0.750431	7	1.08445	6	0.880549	3	0.442281	4	0.625434	3	0.567575
1448	Ca7:1283632-1283864	232	36.21	86	54	30	62	0	0	1	0.137766	6	0.815123	1	0.140231	1	0.132841	6	0.800681	7	0.99072	3	0.513753
1449	Ca3:18624630-18625434	804	33.21	237	100	167	300	4	0.217897	13	0.516793	7	0.274411	8	0.323717	14	0.536653	11	0.423578	4	0.16336	13	0.642405
1450	Ca6:6046382-6047144	762	34.65	294	157	107	204	3	0.17243	2	0.0838888	1	0.0413623	1	0.042695	8	0.323561	3	0.121889	1	0.0430909	3	0.156418
1451	Ca3:28712114-28712356	242	36.36	84	53	35	70	99	17.917	84	11.0941	69	8.98656	109	14.6536	115	14.6455	65	8.31562	26	3.52776	97	15.9249
1452	Ca3:1697431-1697732	301	34.55	107	59	45	90	2	0.291011	17	1.80514	17	1.78009	16	1.72936	17	1.74062	31	3.18854	8	0.872698	8	1.05595
1453	Ca3:8779335-8779785	450	30.67	177	82	56	135	0	0	0	0	30	2.10121	0	0	0	0	0	0	9	0.656706	0	0
1454	scaffold1439:91670-93642	1972	33.57	818	384	278	492	5	0.111048	8	0.129662	25	0.39957	10	0.164978	13	0.203169	29	0.455289	14	0.233111	8	0.161178
1455	scaffold3170:179552-180144	592	34.97	214	90	117	171	8	0.591854	19	1.0258	21	1.11804	25	1.37388	13	0.676773	20	1.04594	16	0.88744	6	0.402672
1456	Ca3:29259426-29260037	611	31.91	233	88	107	183	0	0	0	0	12	0.619013	0	0	0	0	7	0.354694	15	0.806103	0	0
1457	Ca2:28838575-28838824	249	26.91	94	40	27	88	0	0	0	0	3	0.379736	0	0	1	0.123772	2	0.248672	0	0	0	0
1458	Ca6:13270119-13270951	832	38.58	243	144	177	268	112	5.89578	128	4.91718	160	6.06117	154	6.02184	100	3.70423	151	5.61888	84	3.3151	86	4.10673
1459	Ca2:33650304-33650692	388	35.57	141	73	65	109	4	0.451518	0	0	3	0.243697	0	0	2	0.158862	3	0.239379	0	0	2	0.204795
1460	Ca5:39365502-39365855	353	42.21	113	52	97	91	15	1.86107	49	4.4366	99	8.83935	69	6.35925	188	16.4136	72	6.31472	107	9.9529	16	1.80081
1461	Ca5:34987277-34987846	569	27.07	192	87	67	223	8	0.615778	9	0.505545	10	0.553921	5	0.285884	21	1.13744	15	0.81616	9	0.519363	17	1.18702
1462	Ca6:44383491-44383733	242	41.32	77	55	45	65	27	4.88646	36	4.75463	46	5.99104	60	8.06617	48	6.1129	36	4.60557	21	2.84934	7	1.14922
1463	Ca2:36331805-36332083	278	40.29	89	45	67	77	0	0	0	0	0	0	0	0	2	0.221721	2	0.222732	0	0	0	0
1464	Ca8:11659111-11659696	585	32.65	196	107	84	198	27	2.02141	17	0.9288	24	1.29305	26	1.44594	14	0.737554	16	0.846761	10	0.561287	7	0.475405
1465	scaffold98:196184-197002	818	33.74	296	125	151	246	65	3.48022	25	0.976823	71	2.73568	64	2.54541	95	3.57925	42	1.58962	59	2.36831	61	2.96277
1466	Ca3:25562436-25562753	317	42.27	115	72	62	68	139	19.2045	129	13.0065	158	15.7093	93	9.54455	49	4.76385	107	10.4501	82	8.49367	98	12.2825
1467	Ca5:30491607-30492079	472	35.59	153	76	92	151	4	0.371163	8	0.541723	8	0.534205	7	0.482489	5	0.326475	3	0.196778	9	0.626096	7	0.58922
1468	Ca5:39253153-39253406	253	36.36	62	71	21	99	0	0	0	0	8	0.99662	0	0	7	0.852706	3	0.367111	1	0.129784	1	0.157037
1469	Ca1:9657285-9657535	250	41.2	67	72	31	80	22	3.85415	94	12.0176	75	9.45543	70	9.1094	79	9.73887	56	6.93497	28	3.67755	38	6.039
1470	Ca3:20549873-20550186	313	35.78	84	54	58	117	24	3.35825	4	0.408456	10	1.00697	4	0.415765	7	0.689248	6	0.593476	30	3.14715	5	0.634669
1471	Ca2:8153512-8154326	814	29.73	250	121	121	322	257	13.8279	291	11.4261	579	22.4189	126	5.03591	102	3.86187	262	9.96491	286	11.5367	260	12.6903
1472	Ca3:6285210-6285633	423	28.37	171	62	58	132	0	0	2	0.151119	12	0.89413	1	0.0769115	16	1.16574	4	0.292763	1	0.0776248	42	3.94485
1473	Ca4:3484466-3484863	397	31.99	94	67	60	176	7	0.772243	3	0.241524	3	0.238172	0	0	1	0.0776303	10	0.779841	1	0.0827085	0	0
1474	Ca7:23577255-23577549	294	39.12	91	65	50	88	15	2.23455	72	7.82734	88	9.43399	95	10.5125	70	7.33791	89	9.37215	56	6.25434	66	8.91904
1475	Ca3:37919150-37919355	205	40.49	85	36	47	37	140	29.9103	414	64.5469	267	41.0504	442	70.1456	389	58.4814	345	52.1029	277	44.3677	146	28.2957
1476	Ca2:27800117-27800619	502	27.69	124	81	58	239	0	0	4	0.254675	6	0.37671	8	0.518463	3	0.184179	6	0.370036	2	0.130818	5	0.39572
1477	Ca3:38728992-38729281	289	35.64	101	30	73	85	3	0.454642	7	0.774158	14	1.52683	3	0.337719	3	0.319923	1	0.107127	4	0.454468	2	0.27495
1478	Ca4:287288-287981	693	35.64	267	120	127	179	27	1.70638	46	2.12155	67	3.0472	82	3.84957	44	1.95678	60	2.68049	61	2.89026	68	3.8985
1479	scaffold93:321645-322035	390	49.74	111	65	129	85	13	1.45991	31	2.54054	38	3.07099	34	2.83626	34	2.6868	30	2.38151	26	2.18902	18	1.8337
1480	scaffold2158:35099-35367	268	29.85	65	32	48	123	0	0	2	0.23852	8	0.940839	2	0.242788	9	1.03497	24	2.77251	4	0.490079	21	3.11319
1481	Ca1:13471054-13471753	699	33.91	230	128	109	232	268	16.7921	271	12.3914	290	13.0762	249	11.5892	495	21.8248	346	15.3248	567	26.6346	238	13.5276
1482	Ca8:10381722-10382062	340	35.59	102	58	63	117	80	10.3052	90	8.46044	91	8.43573	112	10.7169	106	9.60835	91	8.28627	62	5.98761	115	13.4382
1483	scaffold1750:257735-258063	328	35.37	101	54	62	111	1009	134.73	855	83.3147	920	88.4044	1094	108.511	1351	126.941	1178	111.191	851	85.1915	1492	180.724
1484	Ca4:36798287-36798771	484	42.56	165	119	87	113	142	12.8496	126	8.3206	95	6.1864	163	10.9566	142	9.042	117	7.48406	91	6.17358	87	7.1416
1485	Ca3:4584720-4585024	304	35.2	110	61	46	87	0	0	0	0	2	0.207356	4	0.428073	5	0.506895	8	0.814729	4	0.432043	3	0.392075
1486	Ca3:38454311-38454601	290	37.24	85	52	56	97	0	0	5	0.551063	6	0.652099	1	0.112185	6	0.637639	12	1.28109	3	0.339675	0	0
1487	Ca7:34611783-34612004	221	37.56	59	40	43	79	80	15.8542	67	9.68973	81	11.5519	79	11.6296	44	6.13595	59	8.26525	34	5.05158	31	5.57302
1488	Ca7:12929015-12929235	220	30	88	40	26	66	48	9.55575	23	3.34145	42	6.01709	36	5.32368	13	1.82114	26	3.65887	28	4.17904	25	4.5148
1489	Ca2:1478220-1478585	365	33.7	138	75	48	104	60	7.19954	109	9.54471	109	9.41225	127	11.3199	97	8.19031	121	10.2633	107	9.62568	143	15.5656
1490	Ca2:10218242-10218750	508	30.31	189	80	74	165	33	2.84509	27	1.69875	57	3.53648	23	1.47298	34	2.0627	52	3.1691	43	2.77936	65	5.0836
1491	Ca6:10628528-10628856	328	33.84	116	62	49	101	1	0.133528	3	0.292332	11	1.05701	0	0	12	1.12753	1	0.0943893	8	0.80086	3	0.363387
1492	Ca5:46052052-46052284	232	31.9	80	47	27	78	0	0	0	0	1	0.135854	0	0	0	0	0	0	6	0.849188	0	0
1493	Ca1:41054865-41055163	298	27.85	101	48	35	114	0	0	9	0.965285	3	0.317296	8	0.873384	14	1.44788	44	4.57123	7	0.771299	51	6.79948
1494	Ca6:58555609-58555834	225	36	65	24	57	79	1499	291.787	1192	169.326	2187	306.356	1092	157.896	1295	177.382	1634	224.836	1634	238.457	1940	342.563
1495	Ca7:19063209-19063718	509	34.97	144	112	66	187	22	1.893	9	0.565137	13	0.804981	18	1.1505	15	0.908229	20	1.21649	21	1.3547	7	0.546389
1496	Ca3:26868405-26868821	416	32.45	187	79	56	94	130	13.6866	242	18.5931	282	21.3656	244	19.0822	150	11.1127	274	20.3917	279	22.0217	237	22.6348
1497	Ca1:12799213-12799606	393	30.03	158	69	49	117	2	0.222887	10	0.813274	24	1.92477	8	0.662261	13	1.01947	21	1.65433	6	0.501302	24	2.42628
1498	Ca6:35128060-35128840	780	33.72	223	105	158	294	67	3.76207	93	3.81081	98	3.95997	66	2.75284	88	3.47704	75	2.97689	30	1.2629	85	4.32958
1499	Ca6:45478436-45478798	362	30.66	105	37	74	146	49	5.92835	67	5.91555	146	12.7117	29	2.60628	35	2.97976	53	4.53277	20	1.8141	121	13.28
1500	Ca7:44704154-44704510	356	28.65	103	32	70	151	2	0.246052	11	0.987579	0	0	0	0	0	0	0	0	0	0	3	0.334806
1501	scaffold205:69389-69705	316	44.62	93	74	67	82	84	11.6423	79	7.99041	113	11.2707	116	11.9427	68	6.63198	107	10.4832	154	16.002	109	13.7044
1502	Ca4:5260409-5260951	542	39.67	151	116	99	176	53	4.28275	80	4.71759	63	3.66354	89	5.34223	90	5.11758	0	0	94	5.69468	56	4.10497
1503	Ca4:2242893-2243178	285	35.79	72	49	53	111	16	2.45879	5	0.560731	3	0.331769	8	0.913223	4	0.43255	1	0.10863	0	0	0	0
1504	Ca6:41492467-41492812	345	37.1	107	51	77	110	62	7.8708	55	5.09534	97	8.86161	63	5.94091	53	4.73455	119	10.6788	143	13.61	48	5.52769
1505	scaffold2763:186398-186692	294	48.3	117	54	88	35	16	2.38352	48	5.21823	9	0.96484	39	4.31568	60	6.28964	48	5.05464	23	2.56875	26	3.51356
1506	Ca7:7578119-7578426	307	46.91	93	44	100	70	1	0.142662	4	0.416438	12	1.23198	8	0.84778	4	0.401553	8	0.806767	9	0.962598	3	0.388244
1507	scaffold876:320440-322116	1676	32.52	490	215	330	641	5	0.13066	8	0.152562	19	0.357305	14	0.27176	20	0.367771	25	0.461809	11	0.215506	12	0.284465
1508	Ca5:35230861-35231199	338	27.81	107	39	55	137	2	0.259155	1	0.0945611	0	0	1	0.0962532	1	0.0911811	3	0.27479	0	0	2	0.23509
1509	Ca3:33059150-33059741	591	30.96	175	99	84	233	9	0.666962	36	1.9469	32	1.70656	29	1.5964	27	1.40798	28	1.46679	20	1.11118	32	2.15122
1510	C11181782:13524-14313	789	36.12	303	177	108	201	1	0.0555098	17	0.688654	8	0.319575	9	0.371105	27	1.05465	29	1.13794	7	0.291314	20	1.0071
1511	scaffold1710:162425-162630	205	38.54	43	67	12	83	18	3.84561	15	2.33866	7	1.07623	16	2.53921	3	0.451013	3	0.453069	7	1.1212	2	0.387612
1512	Ca4:10268880-10269194	314	37.26	91	54	63	106	4	0.557926	28	2.85008	24	2.40903	19	1.96859	37	3.63156	11	1.08457	5	0.522855	10	1.2653
1513	Ca4:45751359-45751698	339	47.79	83	108	54	94	34	4.39264	95	8.9568	69	6.41519	78	7.4856	73	6.63659	63	5.75357	54	5.2304	39	4.57074
1514	Ca3:18821811-18822070	259	39.38	82	62	40	75	0	0	7	0.863828	6	0.730149	6	0.753673	3	0.356979	16	1.91257	5	0.633886	4	0.613595
1515	scaffold128:177460-177766	306	37.25	78	57	57	114	39	5.582	53	5.53584	69	7.10702	69	7.336	81	8.15803	86	8.70109	86	9.22822	53	6.88139
1516	scaffold240:110668-110992	324	46.3	74	101	49	100	4	0.540706	23	2.26888	24	2.33467	9	0.90371	8	0.760968	14	1.33776	35	3.54702	6	0.735746
1517	scaffold1417:270815-271664	849	36.16	277	145	162	265	182	9.3888	248	9.33627	338	12.5478	287	10.9978	279	10.1279	237	8.64246	213	8.23783	230	10.7632
1518	Ca1:9236768-9237165	397	40.55	109	105	56	127	15	1.65481	52	4.18641	62	4.92222	73	5.98224	80	6.21042	59	4.60106	62	5.12793	33	3.30252
1519	Ca4:32959900-32960115	215	30.7	71	27	39	78	14	2.85191	5	0.743294	49	7.18319	0	0	11	1.5768	0	0	16	2.44356	31	5.72855
1520	Ca5:12640647-12640862	215	33.49	79	17	55	64	0	0	3	0.445977	17	2.49213	1	0.151319	2	0.28669	11	1.58398	3	0.458167	10	1.84792
1521	Ca3:35235680-35236184	504	33.73	170	107	63	164	21	1.82488	25	1.5854	27	1.68847	34	2.19473	21	1.28413	31	1.90427	18	1.17269	41	3.23203
1522	Ca6:22502556-22503036	480	41.04	141	70	127	142	8	0.729953	21	1.39832	10	0.656627	10	0.677783	1	0.0642067	25	1.61248	21	1.43654	0	0
1523	Ca4:9074503-9075857	1354	36.34	438	246	246	424	23	0.74397	45	1.06224	28	0.651777	34	0.816943	32	0.728372	38	0.868883	15	0.363759	32	0.938972
1524	Ca2:1602643-1602998	355	40.85	121	62	83	89	0	0	10	0.900328	7	0.621484	2	0.183288	9	0.781332	14	1.22095	1	0.0924937	1	0.111916
1525	Ca5:31158729-31159405	676	28.4	279	59	133	205	31	2.00845	14	0.661928	28	1.30548	13	0.625646	37	1.68685	18	0.82437	26	1.2629	17	0.999134
1526	scaffold1545:208713-209014	301	32.23	110	43	54	94	1	0.145506	38	4.03503	70	7.32979	20	2.1617	43	4.40275	41	4.2171	13	1.41814	45	5.93974
1527	scaffold314:616156-616358	202	51.98	50	73	32	47	18	3.90272	12	1.89871	17	2.65251	33	5.31489	29	4.42454	26	3.98491	16	2.60081	16	3.14695
1528	Ca7:35728997-35729342	345	38.26	63	101	31	150	0	0	1	0.0926425	5	0.456784	2	0.1886	2	0.178662	2	0.179476	3	0.285524	1	0.11516
1529	scaffold589:71878-72275	397	35.01	137	77	62	121	3	0.330961	2	0.161016	0	0	2	0.163897	0	0	3	0.233952	0	0	3	0.300229
1530	Ca6:37802415-37802894	479	37.37	114	102	77	186	31	2.83447	34	2.26868	64	4.21119	37	2.51303	25	1.60852	27	1.74512	25	1.71374	22	1.82477
1531	scaffold314:652296-654300	2004	34.18	551	214	471	768	6	0.131129	43	0.685804	34	0.534738	68	1.10393	26	0.39985	72	1.11232	30	0.491546	107	2.12133
1532	Ca3:26225253-26225882	629	36.57	181	98	132	218	5	0.348149	5	0.254067	6	0.30065	7	0.362059	10	0.489972	11	0.541425	6	0.313214	8	0.505313
1533	Ca6:18492721-18493573	852	37.56	262	156	164	270	0	0	30	1.12541	37	1.36874	2	0.0763699	1	0.0361728	4	0.145351	20	0.770781	0	0
1534	scaffold495:52225-52440	215	29.77	86	19	45	65	5	1.01854	3	0.445977	10	1.46596	0	0	8	1.14676	0	0	5	0.763611	0	0
1535	Ca5:42106296-42107160	864	36	260	145	166	293	7	0.354838	25	0.924816	20	0.729586	26	0.97902	41	1.46249	30	1.07499	20	0.760076	10	0.459841
1536	Ca7:13879968-13880193	225	25.33	77	26	31	91	0	0	4	0.568207	8	1.12064	2	0.289187	4	0.547897	5	0.687993	1	0.145935	0	0
1537	Ca1:27885027-27885317	290	27.93	118	29	52	91	0	0	25	2.75531	25	2.71708	0	0	0	0	0	0	14	1.58515	0	0
1538	Ca8:14961129-14961433	304	32.89	97	45	55	107	61	8.78825	49	5.15171	56	5.80597	40	4.28073	42	4.25792	44	4.48101	61	6.58866	33	4.31283
1539	Ca6:56364984-56365780	796	34.42	361	156	118	161	8	0.440173	30	1.20458	111	4.39511	22	0.899169	36	1.39383	111	4.31724	32	1.32001	55	2.74518
1540	Ca6:20668801-20669005	204	40.69	67	28	55	54	0	0	0	0	1	0.1545	1	0.159478	3	0.453224	4	0.607053	1	0.160957	1	0.194756
1541	Ca7:1681833-1682222	389	36.76	120	37	106	126	26	2.92732	98	8.05204	143	11.5863	114	9.53426	183	14.4985	161	12.8136	68	5.73984	104	10.622
1542	Ca6:18898060-18898595	535	34.95	122	108	79	226	38	3.11083	23	1.37405	27	1.59063	24	1.45945	9	0.518454	21	1.21524	8	0.490995	41	3.04475
1543	Ca6:1710153-1710549	396	33.33	117	75	57	147	92	10.1751	72	5.81121	114	9.07339	79	6.49028	96	7.47133	103	8.05264	111	9.20383	136	13.6447
1544	Ca6:24009662-24010190	528	36.74	165	96	98	169	6	0.497695	13	0.786935	7	0.417854	14	0.862633	4	0.233479	4	0.234543	1	0.062188	4	0.300987
1545	Ca5:31836023-31836581	558	23.3	235	61	69	193	0	0	0	0	5	0.28242	1	0.0583039	1	0.0552316	13	0.721283	1	0.0588446	10	0.712012
1546	Ca3:22622169-22622528	359	35.38	109	85	42	123	0	0	4	0.356119	13	1.14132	5	0.453114	3	0.257542	12	1.03486	7	0.640242	6	0.664016
1547	scaffold1439:92057-94728	2671	34.37	1105	537	381	648	0	0	7	0.0837632	18	0.212402	11	0.133983	16	0.184615	28	0.324549	14	0.172106	7	0.104123
1548	Ca3:20378810-20379394	584	29.62	179	75	98	232	31	2.32485	20	1.09458	27	1.45717	8	0.445665	18	0.949908	30	1.59039	9	0.506023	32	2.177
1549	scaffold36:103092-103450	358	48.6	86	124	50	98	4	0.489354	23	2.0534	21	1.84883	31	2.81715	23	1.98001	23	1.98903	12	1.10062	11	1.22076
1550	Ca7:2651011-2651514	503	34.59	183	75	99	146	59	5.13725	57	3.6219	143	8.96041	34	2.19909	30	1.83812	104	6.40121	375	24.4796	45	3.5544
1551	Ca2:16831453-16831693	240	33.75	87	28	53	72	0	0	1	0.133174	3	0.393976	1	0.135557	1	0.128413	2	0.257997	0	0	2	0.331086
1552	Ca5:32714214-32714519	305	39.67	107	65	56	77	2	0.287195	4	0.419169	0	0	3	0.320002	1	0.101047	1	0.101507	3	0.32297	0	0
1553	Ca4:33887909-33888322	413	34.14	139	73	68	133	21	2.22698	23	1.77995	15	1.14473	13	1.02406	15	1.11934	8	0.599703	6	0.477026	21	2.02018
1554	Ca2:12253691-12255278	1587	31.7	498	258	245	586	9	0.248377	32	0.644469	22	0.436924	21	0.430501	31	0.602014	29	0.565741	11	0.227592	26	0.650905
1555	Ca6:41906163-41906659	496	33.67	139	80	87	190	11	0.971309	18	1.1599	20	1.27089	16	1.04947	8	0.497084	14	0.873862	5	0.331001	12	0.961216
1556	Ca6:34398763-34399799	1036	33.98	413	217	135	271	8	0.338202	9	0.277659	10	0.304229	7	0.219821	8	0.237986	18	0.53791	6	0.190166	9	0.345147
1557	scaffold36:103126-103450	324	49.38	72	117	43	92	4	0.540706	25	2.46618	12	1.16734	17	1.70701	28	2.66339	29	2.77108	10	1.01343	11	1.34887
1558	Ca7:25479308-25479948	640	30.31	274	82	112	172	0	0	2	0.0998802	2	0.098494	2	0.101667	6	0.28893	4	0.193498	2	0.10261	4	0.248314
1559	Ca3:26398482-26399230	748	39.44	239	153	142	214	23	1.34671	69	2.94833	152	6.40475	64	2.78362	44	1.8129	57	2.35923	111	4.87262	58	3.08069
1560	Ca1:19786384-19786748	364	37.91	130	77	61	96	24	2.88773	48	4.21472	57	4.93553	64	5.72019	58	4.91076	64	5.44346	53	4.78096	54	5.89405
1561	scaffold3500:117961-118223	262	46.95	46	86	37	93	20	3.3433	147	17.9327	129	15.5185	127	15.7701	123	14.4686	132	15.598	128	16.0417	72	10.9182
1562	Ca8:7047115-7047711	596	33.72	210	102	99	185	0	0	4	0.214508	1	0.0528827	8	0.436692	5	0.258551	10	0.519458	1	0.0550928	5	0.333308
1563	Ca3:39096893-39097111	218	39.91	70	44	43	61	0	0	0	0	0	0	1	0.149237	0	0	1	0.142017	1	0.150621	0	0
1564	Ca4:36796987-36797936	949	33.83	357	177	144	271	142	6.55343	169	5.6918	185	6.1442	161	5.51939	128	4.15686	118	3.84957	108	3.73679	116	4.85639
1565	Ca6:10412464-10412981	517	31.53	186	78	85	168	6	0.508285	5	0.309107	6	0.365781	1	0.0629276	8	0.476893	11	0.658717	5	0.317556	12	0.922173
1566	Ca2:2494491-2495112	621	33.17	246	123	83	169	27	1.90423	15	0.772021	13	0.659799	13	0.681057	10	0.496284	32	1.59535	2	0.10575	36	2.3032
1567	Ca6:52393299-52396570	3271	31.89	1157	580	463	1071	31	0.415076	55	0.537417	62	0.597408	26	0.258598	91	0.857398	147	1.39134	174	1.74666	54	0.655896
1568	scaffold535:41587-41831	244	47.95	51	51	66	76	12	2.15396	9	1.17891	0	0	9	1.20001	0	0	2	0.253768	0	0	0	0
1569	scaffold1867:6374-6609	235	47.23	47	75	36	77	5	0.931855	9	1.22406	9	1.20708	11	1.52285	15	1.96718	8	1.05395	7	0.978072	4	0.67626
1570	Ca2:28100228-28100490	262	37.79	90	51	48	73	203	33.9345	207	25.2521	165	19.8492	187	23.2205	162	19.0562	146	17.2523	144	18.0469	122	18.5004
1571	Ca7:14508870-14509141	271	27.51	111	36	38	84	40	6.46453	58	6.8405	108	12.5607	46	5.5223	14	1.59214	32	3.65576	3	0.36349	31	4.54479
1572	Ca8:15464976-15465228	252	44.05	73	58	53	68	11	1.91178	45	5.70744	41	5.12794	70	9.0371	49	5.99263	52	6.38851	33	4.29986	30	4.72979
1573	Ca6:52505480-52505885	405	35.06	138	84	58	125	1	0.108141	6	0.473506	14	1.08951	8	0.642638	9	0.684872	15	1.14665	6	0.486449	7	0.686696
1574	Ca7:47976627-47977059	432	35.65	88	60	94	190	1	0.101382	3	0.221956	6	0.437751	4	0.301237	4	0.285363	14	1.00332	4	0.30403	3	0.275905
1575	Ca7:33905620-33906311	691	31.11	280	112	103	196	266	16.8597	189	8.74204	271	12.3609	121	5.69691	194	8.65257	264	11.8283	175	8.31574	212	12.1893
1576	Ca5:17409420-17409764	344	33.43	145	60	55	84	242	30.8108	207	19.2327	253	23.1805	133	12.5784	105	9.40703	137	12.3299	66	6.29979	228	26.3329
1577	Ca6:17144419-17144986	567	32.8	203	89	97	178	0	0	1	0.0563698	0	0	0	0	4	0.21742	4	0.21841	2	0.115821	1	0.070071
1578	Ca7:14777089-14777338	249	39.76	76	45	54	74	14	2.46249	31	3.97916	28	3.5442	40	5.22628	34	4.20825	97	12.0606	26	3.42858	9	1.43603
1579	Ca3:6286507-6287778	1271	28.87	463	234	133	441	16	0.551342	39	0.980727	84	2.08302	34	0.870292	112	2.71578	69	1.68074	15	0.387513	134	4.18871
1580	Ca8:5078929-5079456	527	34.54	135	76	106	210	3008	249.985	3450	209.237	3527	210.938	3730	230.266	3934	230.062	3846	225.941	3369	209.909	3318	250.142
1581	scaffold584:1056-1671	615	42.11	191	115	144	165	19	1.35308	31	1.61108	33	1.69121	43	2.27471	30	1.50338	42	2.11432	40	2.13563	16	1.03363
1582	Ca5:35560259-35560509	250	33.2	83	35	48	84	0	0	0	0	1	0.126072	2	0.260269	2	0.246554	2	0.247677	15	1.97012	2	0.317842
1583	Ca4:38011239-38011510	271	29.89	93	51	30	97	254	41.0498	49	5.77904	5	0.581515	23	2.76115	57	6.48227	54	6.16909	90	10.9047	14	2.05249
1584	Ca8:11265148-11265506	358	33.8	136	74	47	101	5	0.611693	6	0.53567	5	0.440197	3	0.272628	3	0.258262	0	0	1	0.0917187	7	0.776849
1585	scaffold895:109033-109590	557	32.68	180	87	95	195	44	3.45974	31	1.77884	28	1.58439	32	1.86907	25	1.38327	33	1.83424	28	1.65061	27	1.92588
1586	Ca6:3693093-3693938	845	37.87	256	189	131	269	107	5.54592	160	6.05191	149	5.55763	262	10.0873	156	5.6897	86	3.15093	131	5.09044	114	5.36006
1587	Ca6:39658825-39659113	288	39.24	88	79	34	87	0	0	0	0	0	0	0	0	159	17.0148	0	0	3	0.342034	1	0.137952
1588	Ca5:37893436-37893723	287	34.49	103	58	41	85	206	31.4363	148	16.482	165	18.1202	134	15.1899	142	15.2485	128	13.8078	105	12.0129	162	22.4261
1589	scaffold1202:131261-131795	534	41.2	194	132	88	120	0	0	0	0	4	0.236091	8	0.487394	5	0.288569	13	0.7537	9	0.553404	9	0.669611
1590	Ca6:131511-132081	570	31.05	231	104	73	162	29	2.22828	24	1.34575	32	1.76944	18	1.02738	30	1.62206	30	1.62946	20	1.15212	25	1.74256
1591	Ca7:7680970-7681367	397	33.25	110	57	75	155	194	21.4022	108	8.69486	83	6.58943	124	10.1616	90	6.98673	86	6.70663	49	4.05272	99	9.90755
1592	Ca4:28592315-28592942	627	31.74	199	130	69	229	26	1.81615	26	1.32536	72	3.6193	19	0.985866	58	2.8509	58	2.86389	10	0.523689	36	2.28116
1593	Ca6:12068887-12069499	612	39.22	200	149	91	172	7	0.500948	1	0.0522249	12	0.618002	12	0.637913	6	0.302149	10	0.505877	10	0.536524	5	0.324594
1594	Ca6:59291745-59292467	722	36.7	233	128	137	224	42	2.54776	63	2.7889	52	2.27	58	2.6135	13	0.554917	22	0.94337	22	1.00052	33	1.81593
1595	scaffold96:15667-15996	329	45.9	87	111	40	91	34	4.52615	19	1.84581	144	13.7952	76	7.51535	101	9.46122	84	7.9046	79	7.88446	37	4.46815
1596	Ca3:8855324-8855729	405	42.72	105	112	61	127	37	4.00123	62	4.89289	77	5.99233	80	6.42638	124	9.43601	83	6.34482	95	7.7021	39	3.82588
1597	Ca8:14203427-14203775	348	30.46	157	49	57	85	0	0	11	1.01028	14	1.26797	5	0.467436	0	0	4	0.355858	1	0.0943543	11	1.25584
1598	Ca5:41935535-41935947	412	36.17	136	76	73	127	0	0	2	0.155154	11	0.841503	1	0.078965	1	0.0748039	1	0.0751449	2	0.159395	1	0.0964327
1599	Ca3:29368950-29369283	333	29.73	115	61	38	119	57	7.49682	68	6.5267	83	7.85586	75	7.32738	72	6.66362	63	5.85724	59	5.81766	78	9.30619
1600	scaffold2678:37866-38968	1102	28.86	328	122	196	456	15	0.596151	41	1.18914	67	1.91625	21	0.619968	32	0.894932	52	1.46089	20	0.595922	61	2.19923
1601	Ca1:39600859-39601867	1008	33.04	312	185	148	363	69	2.99802	191	6.05623	159	4.9716	259	8.35932	194	5.93148	126	3.86996	242	7.88307	130	5.12394
1602	Ca2:2497192-2497601	409	34.72	143	43	99	124	0	0	17	1.32848	38	2.92833	7	0.556809	24	1.80846	36	2.72506	9	0.722537	20	1.9428
1603	Ca3:38900921-38901183	262	29.77	90	45	33	94	4	0.66866	5	0.609955	4	0.481192	0	0	2	0.235261	4	0.472667	1	0.125325	4	0.606569
1604	Ca6:13934039-13934318	279	41.22	85	89	26	79	0	0	2	0.229116	6	0.677809	1	0.116608	5	0.552316	9	0.998699	0	0	2	0.284805
1605	Ca2:28556997-28557396	399	42.61	99	107	63	130	0	0	0	0	0	0	0	0	0	0	100	7.75932	0	0	0	0
1606	Ca1:5779298-5779597	299	27.76	108	34	49	108	0	0	10	1.06895	5	0.527058	5	0.54404	6	0.618446	13	1.34607	1	0.109817	7	0.93014
1607	scaffold242:260197-260482	285	43.51	71	91	33	90	0	0	2	0.224292	6	0.663539	5	0.570764	3	0.324413	1	0.10863	13	1.49775	4	0.557618
1608	Ca5:44648240-44648910	670	40.45	197	139	132	202	19	1.24201	72	3.43468	37	1.74055	73	3.5447	52	2.39194	37	1.70971	22	1.07817	39	2.31266
1609	Ca8:4423235-4423568	333	31.23	115	46	58	114	0	0	0	0	9	0.85184	0	0	1	0.0925502	3	0.278916	12	1.18325	1	0.11931
1610	Ca1:31300276-31300776	500	33.2	156	80	86	178	0	0	72	4.60248	35	2.20627	0	0	70	4.31469	110	6.81113	0	0	0	0
1611	scaffold575:120607-120910	303	45.54	90	74	64	75	194	28.0418	39	4.11388	13	1.35226	14	1.5032	28	2.84798	28	2.86096	11	1.19204	70	9.17861
1612	scaffold682:279486-280327	841	33.53	232	132	150	327	0	0	11	0.418048	8	0.299815	5	0.193422	2	0.0732918	3	0.110439	2	0.0780863	1	0.0472417
1613	Ca7:30906432-30907239	807	25.15	308	84	119	296	0	0	1	0.0396055	5	0.195279	0	0	3	0.11457	13	0.498731	2	0.0813762	6	0.295392
1614	scaffold287:249592-250011	419	29.83	138	46	79	156	23	2.40414	13	0.99165	35	2.63278	8	0.621166	20	1.47108	19	1.4039	12	0.94039	12	1.13786
1615	Ca6:38609012-38609434	422	36.26	128	86	67	141	9	0.934064	9	0.681647	2	0.149375	5	0.385469	19	1.3876	3	0.220093	5	0.389044	4	0.37659
1616	scaffold528:189418-189642	224	38.39	82	21	65	56	1	0.195523	2	0.285372	4	0.562823	2	0.290478	4	0.550343	4	0.552851	2	0.293172	1	0.177367
1617	Ca6:37803397-37804330	933	30.12	307	119	162	345	75	3.52068	51	1.7471	90	3.04033	36	1.25531	32	1.05704	41	1.3605	26	0.915024	24	1.022
1618	Ca2:31756524-31757141	617	37.44	124	126	105	262	81	5.74971	165	8.54728	327	16.7041	284	14.9749	183	9.14087	184	9.23271	260	13.8366	164	10.5604
1619	Ca3:33943904-33944144	240	45.42	85	59	50	46	0	0	3	0.399521	14	1.83856	1	0.135557	5	0.642067	10	1.28999	4	0.547255	4	0.662171
1620	Ca4:4926020-4926387	367	38.96	74	118	25	150	0	0	3	0.261267	7	0.601163	0	0	3	0.251928	16	1.34974	4	0.357878	3	0.324771
1621	Ca5:26676295-26676852	557	34.83	190	86	108	173	18	1.41535	4	0.229527	11	0.62244	5	0.292043	16	0.885292	1	0.0555829	3	0.176851	6	0.427974
1622	Ca7:33860105-33860671	566	38.34	204	94	123	145	4	0.309521	2	0.112939	6	0.334114	4	0.229919	5	0.272255	14	0.765787	6	0.348077	3	0.210584
1623	Ca3:28394353-28396100	1747	31.6	538	249	303	657	18	0.451259	21	0.384198	43	0.775775	16	0.297961	33	0.58216	45	0.797473	31	0.582652	45	1.02339
1624	scaffold589:200121-200649	528	37.31	165	113	84	166	6	0.497695	9	0.544801	13	0.776014	15	0.924249	12	0.700437	11	0.644993	4	0.248752	14	1.05345
1625	Ca2:167380-167838	458	35.59	139	76	87	156	4	0.382508	3	0.209356	2	0.137634	1	0.071034	2	0.134582	2	0.135195	0	0	3	0.260242
1626	Ca8:10776514-10776802	288	32.29	82	36	57	113	11	1.67281	10	1.10978	0	0	3	0.338891	2	0.214022	2	0.214998	0	0	4	0.551809
1627	Ca7:8041420-8041787	367	35.15	91	59	70	147	362	43.2005	384	33.4422	543	46.633	532	47.1604	201	16.8792	432	36.443	276	24.6936	489	52.9376
1628	Ca7:4827698-4828082	384	32.55	108	47	78	151	9	1.0265	9	0.749101	2	0.164157	9	0.762506	29	2.32749	13	1.04811	1	0.0855085	31	3.20739
1629	Ca4:14706308-14706514	206	46.12	65	37	58	46	0	0	1	0.155154	1	0.153	2	0.31586	4	0.598432	3	0.450869	2	0.318789	1	0.192865
1630	scaffold924:261124-261680	556	31.29	185	93	81	197	0	0	3	0.172455	11	0.623559	3	0.175541	8	0.443442	12	0.668195	2	0.118113	11	0.78603
1631	Ca4:24841382-24841645	263	36.88	80	58	39	86	9	1.49876	4	0.486109	2	0.239681	1	0.123702	6	0.7031	3	0.353152	7	0.873943	2	0.302131
1632	Ca6:24732291-24732566	275	37.09	96	54	48	77	17	2.70746	3	0.348673	1	0.114611	4	0.473216	3	0.33621	2	0.225161	4	0.477604	6	0.866842
1633	scaffold1052:16081-16659	578	34.08	189	89	108	192	231	17.5037	148	8.18395	545	29.7186	315	17.7302	211	11.2506	474	25.3891	510	28.9723	197	13.5413
1634	scaffold451:419533-419733	200	35.5	71	36	35	58	3	0.656958	9	1.43827	22	3.46699	10	1.62668	8	1.23277	22	3.40557	5	0.820882	25	4.96628
1635	scaffold1664:186236-186691	455	34.29	120	92	64	179	13	1.25135	10	0.702454	5	0.346353	10	0.715024	19	1.28696	0	0	17	1.22681	0	0
1636	Ca8:4224833-4225083	250	34.14	82	36	49	82	4	0.700755	0	0	20	2.52145	0	0	5	0.616384	22	2.72445	8	1.05073	8	1.27137
1637	Ca2:192436-193019	583	29.5	194	83	89	217	0	0	0	0	10	0.540619	0	0	1	0.0528632	1	0.0531041	2	0.112642	0	0
1638	Ca4:31833921-31834494	573	38.39	173	77	143	180	0	0	0	0	3	0.165016	0	0	0	0	0	0	13	0.744954	0	0
1639	Ca6:1634405-1634778	373	39.68	110	93	55	115	12	1.40903	39	3.34183	69	5.83043	64	5.58217	69	5.70114	92	7.63617	37	3.25712	26	2.7694
1640	Ca7:15713677-15713884	207	37.2	68	25	52	62	0	0	2	0.308808	2	0.304523	3	0.471501	3	0.446655	2	0.299127	0	0	4	0.767735
1641	Ca7:30417333-30417598	265	38.11	76	61	40	88	18	2.9749	23	2.77403	42	4.99532	27	3.31474	20	2.32598	22	2.57024	13	1.61079	20	2.99851
1642	Ca7:20107769-20108184	415	33.25	116	62	76	161	26	2.74392	18	1.38629	37	2.81005	13	1.01912	12	0.891158	19	1.41743	8	0.632969	12	1.14883
1643	scaffold1166:15718-17287	1569	30.99	597	247	230	465	328	9.15582	296	6.02973	518	10.4056	414	8.58438	313	6.14813	473	9.33329	346	7.24092	398	10.0782
1644	Ca4:48940949-48941279	330	35.37	104	40	76	108	46	6.10506	72	6.97345	59	5.63505	56	5.52085	47	4.3894	57	5.34758	20	1.99002	51	6.14013
1645	Ca5:45537533-45537868	335	42.39	94	49	93	99	8	1.0459	26	2.48061	44	4.13969	33	3.2048	27	2.48394	24	2.21801	23	2.25436	19	2.25336
1646	Ca6:56053623-56054038	415	40.24	113	81	86	135	93	9.81479	2	0.154032	104	7.89851	131	10.2696	93	6.90648	0	0	79	6.25057	72	6.89296
1647	Ca6:15022490-15022770	280	40.36	80	24	89	87	167	26.1219	62	7.07722	278	31.293	511	59.3738	340	37.4233	312	34.4979	223	26.151	692	98.1905
1648	Ca4:44200908-44201524	616	29.55	198	99	83	236	0	0	1	0.0518858	5	0.255829	0	0	2	0.100062	21	1.05544	0	0	2	0.128994
1649	Ca1:11678459-11678668	209	41.15	65	26	60	58	2	0.419112	23	3.51731	19	2.86528	15	2.33495	18	2.65429	29	4.29584	12	1.88528	4	0.760388
1650	Ca1:48357121-48357495	374	33.96	138	103	24	109	25	2.92762	32	2.73469	43	3.62374	27	2.34868	36	2.96656	26	2.15228	18	1.58031	21	2.23084
1651	Ca3:26783995-26784957	962	34.1	266	165	163	368	52	2.36742	40	1.32897	57	1.8675	44	1.48802	40	1.28146	35	1.12639	28	0.955705	53	2.18888
1652	Ca8:318084-318310	226	57.08	47	50	79	50	1267	245.536	1236	174.799	1315	183.391	1065	153.311	1028	140.187	1231	168.634	1371	199.191	832	146.264
1653	Ca4:26869017-26869232	215	34.88	69	39	36	71	6	1.22225	1	0.148659	11	1.61255	1	0.151319	2	0.28669	4	0.575994	3	0.458167	10	1.84792
1654	Ca6:55763451-55763830	379	36.68	93	77	62	147	1	0.11556	16	1.3493	12	0.997934	5	0.429203	3	0.243952	3	0.245063	12	1.03964	14	1.46761
1655	Ca4:3875450-3875752	302	52.98	70	111	49	72	1	0.145024	23	2.43417	39	4.07022	32	3.44727	22	2.24511	40	4.10062	10	1.08726	8	1.05246
1656	Ca6:23021279-23021563	284	23.94	117	38	30	99	17	2.62166	16	1.80066	23	2.55252	13	1.48921	15	1.62778	28	3.05236	21	2.42796	36	5.03623
1657	Ca5:28684818-28685058	240	43.33	62	61	43	74	32	5.83963	11	1.46491	7	0.919278	14	1.89779	15	1.9262	26	3.35397	1	0.136814	6	0.993257
1658	Ca5:42130637-42130894	257	47.47	87	27	95	48	15	2.55626	58	7.21314	45	5.51873	46	5.82313	50	5.99596	41	4.93909	30	3.83291	24	3.71022
1659	Ca1:13593818-13594130	312	40.71	106	44	83	79	13	1.82488	10	1.02441	15	1.51529	9	0.938468	11	1.08658	10	0.992298	12	1.2629	8	1.01872
1660	scaffold1835:8924-9191	267	29.21	117	46	32	72	386	63.3173	399	47.7629	351	41.4339	320	38.9915	318	36.706	358	41.5115	259	31.8515	305	45.3848
1661	Ca5:37082333-37082542	209	30.14	95	22	41	51	48	10.0587	81	12.3871	115	17.3425	68	10.5851	45	6.63572	73	10.8137	49	7.69822	81	15.3979
1662	Ca4:46261216-46261445	229	40.61	62	37	56	74	12	2.29505	5	0.697853	8	1.10107	3	0.426204	2	0.269164	10	1.35195	1	0.143386	4	0.693978
1663	Ca6:48008848-48009242	394	30.2	164	65	54	111	156	17.341	84	6.81416	120	9.59942	26	2.14689	49	3.83285	86	6.7577	41	3.41687	66	6.65532
1664	Ca1:9259372-9259609	237	35.86	82	37	48	70	28	5.17435	14	1.88803	3	0.398963	7	0.960907	7	0.910272	8	1.04505	7	0.969818	2	0.335277
1665	Ca4:27521357-27521987	630	35.87	182	120	106	222	163	11.3317	178	9.03043	205	10.2559	209	10.7929	169	8.26738	186	9.14048	137	7.14037	141	8.89201
1666	Ca3:29181127-29181418	291	31.96	98	67	26	100	74	11.1374	30	3.29502	24	2.59943	9	1.00619	18	1.90634	23	2.44699	14	1.5797	8	1.09224
1667	scaffold80:241467-241712	245	43.27	94	45	61	45	19	3.39652	41	5.34868	0	0	45	5.97555	21	2.64165	55	6.95013	0	0	46	7.45956
1668	Ca3:37883743-37884032	289	37.02	99	61	46	83	41	6.21344	49	5.4191	43	4.68954	59	6.6418	53	5.65197	52	5.5706	78	8.86212	42	5.77395
1669	Ca6:17681140-17681624	484	45.04	119	135	83	147	4	0.36196	4	0.264146	6	0.39072	13	0.873836	5	0.31838	6	0.383798	17	1.15331	7	0.574611
1670	Ca6:14833218-14833501	283	37.1	74	77	28	104	2	0.309521	32	3.61404	95	10.5803	47	5.4031	74	8.05874	79	8.64246	57	6.61347	56	7.86182
1671	scaffold2192:154001-154406	405	26.91	129	80	29	167	0	0	0	0	34	2.64596	0	0	0	0	0	0	22	1.78364	0	0
1672	Ca6:56747781-56747993	212	25.47	66	30	24	92	19	3.92522	0	0	4	0.594681	0	0	3	0.436121	1	0.146036	2	0.309767	1	0.187407
1673	Ca4:39190296-39190691	395	39.69	110	102	54	127	91	10.09	346	27.9968	237	18.9109	407	33.5219	389	30.3511	346	27.1191	383	31.8378	213	21.4242
1674	Ca6:8397324-8397701	377	37.67	123	72	70	112	65	7.55124	53	4.49328	42	3.5113	45	3.88332	119	9.72808	74	6.07697	115	10.0161	59	6.21773
1675	Ca3:24450662-24450872	210	28.1	79	34	25	72	8	1.66846	19	2.89177	23	3.45198	19	2.94351	9	1.32082	12	1.76912	27	4.22168	8	1.51353
1676	Ca3:38908322-38909084	762	35.3	277	133	136	216	13	0.747196	16	0.671111	26	1.07542	3	0.128085	3	0.121336	22	0.893849	7	0.301636	11	0.573534
1677	scaffold901:174095-174575	480	36.04	172	108	65	135	0	0	7	0.466107	1	0.0656627	6	0.40667	14	0.898894	13	0.838491	3	0.205221	9	0.744943
1678	scaffold1504:103024-103691	667	35.68	245	134	104	184	1	0.065663	4	0.191674	4	0.189014	14	0.682864	11	0.508263	8	0.371331	9	0.443055	11	0.655222
1679	scaffold3283:77938-78237	299	35.45	86	50	56	107	0	0	0	0	2	0.210823	4	0.435232	6	0.618446	7	0.724809	5	0.549085	3	0.398631
1680	Ca8:8228733-8229401	668	33.98	221	120	107	220	0	0	1	0.0478468	0	0	1	0.048703	17	0.784322	0	0	0	0	3	0.178429
1681	Ca2:1592389-1593067	678	39.09	231	147	118	182	76	4.90942	68	3.20559	79	3.67246	80	3.83877	52	2.36372	52	2.37449	55	2.66363	60	3.51595
1682	scaffold363:62014-62320	306	37.58	87	50	65	104	7	1.0019	3	0.31335	3	0.309001	4	0.425275	0	0	4	0.404702	0	0	3	0.389512
1683	Ca4:4682448-4682648	200	38	65	43	33	59	0	0	3	0.479425	4	0.630362	0	0	4	0.616384	1	0.154798	2	0.328353	0	0
1684	Ca1:4954579-4954919	340	35.88	127	74	48	91	37	4.76617	20	1.8801	32	2.96641	17	1.62668	18	1.63161	18	1.63904	12	1.15889	21	2.45393
1685	Ca6:23820095-23820342	247	41.7	56	34	69	88	20	3.54633	25	3.23498	17	2.16926	26	3.42459	14	1.74684	18	2.25617	18	2.39285	17	2.73447
1686	scaffold167:9814-10719	905	35.14	293	139	179	294	3	0.145184	11	0.388484	7	0.243786	18	0.647077	16	0.54487	15	0.513144	12	0.435385	7	0.307306
1687	Ca1:2045192-2045425	233	33.05	77	29	48	79	54	10.1504	33	4.52676	72	9.7395	36	5.02665	37	4.89404	54	7.17521	57	8.03267	50	8.52581
1688	scaffold1467:3416-3778	362	32.32	81	86	31	164	3	0.36296	2	0.176584	16	1.39307	3	0.269615	9	0.766224	6	0.513144	7	0.634936	1	0.109752
1689	Ca6:44340758-44341067	309	32.04	96	39	60	114	6	0.850431	9	0.930922	28	2.85601	26	2.73745	25	2.49346	11	1.10212	21	2.23152	35	4.50019
1690	Ca7:21749183-21749504	321	33.02	119	39	67	96	0	0	12	1.19483	13	1.27643	0	0	3	0.28803	11	1.06092	3	0.306872	3	0.371311
1691	Ca3:18821856-18822212	356	36.24	95	74	55	132	1	0.123026	20	1.7956	13	1.15094	15	1.3708	14	1.21199	19	1.65234	9	0.830105	5	0.558009
1692	Ca7:38291296-38291668	372	33.6	123	74	51	124	68	8.00594	60	5.15511	96	8.1337	39	3.41078	44	3.64528	36	2.9961	32	2.82454	83	8.86455
1693	Ca7:23037925-23038161	236	54.24	78	37	91	30	130	24.1256	0	0	0	0	0	0	21	2.74239	0	0	16	2.22612	0	0
1694	Ca4:2975513-2975881	368	34.24	124	61	65	118	0	0	4	0.347409	2	0.171294	6	0.530439	6	0.502487	2	0.168259	0	0	3	0.323888
1695	Ca7:17311877-17312248	371	33.15	120	49	74	128	8	0.944414	3	0.25845	10	0.849544	8	0.701533	11	0.913777	8	0.667594	4	0.354019	8	0.856717
1696	scaffold1751:190306-190600	294	37.76	76	60	51	107	6	0.89382	12	1.30456	20	2.14409	33	3.65173	13	1.36275	13	1.36897	6	0.670108	8	1.0811
1697	Ca5:15126072-15126609	537	39.48	183	85	127	142	40	3.26236	87	5.17814	103	6.04537	94	5.69489	85	4.87828	135	7.78316	93	5.68656	91	6.73269
1698	Ca4:30382822-30383107	285	36.49	81	57	47	100	0	0	0	0	1	0.11059	6	0.684917	5	0.540688	2	0.217261	0	0	1	0.139404
1699	Ca2:2066856-2067065	209	22.49	74	41	6	88	0	0	1	0.152927	2	0.301609	1	0.155663	2	0.294921	1	0.148132	1	0.157107	0	0
1700	scaffold2166:237809-238023	214	39.72	62	35	50	67	14	2.86524	70	10.4547	72	10.6042	79	12.0101	81	11.6652	91	13.1651	34	5.21682	53	9.83974
1701	Ca6:18815326-18815811	485	31.13	157	78	73	177	8	0.722428	8	0.527202	12	0.779829	5	0.335398	20	1.2709	8	0.510675	1	0.0677016	21	1.72028
1702	Ca7:6522592-6522799	207	34.3	55	26	45	81	14	2.96213	13	2.00725	0	0	1	0.157167	2	0.29777	1	0.149564	0	0	6	1.1516
1703	Ca6:12411529-12411729	200	49.5	56	48	51	45	46	10.0734	97	15.5014	116	18.2805	132	21.4722	80	12.3277	111	17.1826	87	14.2833	84	16.6867
1704	Ca6:9854041-9854883	842	34.44	307	145	145	245	13	0.676204	9	0.341633	119	4.45446	10	0.386384	49	1.79352	79	2.90477	25	0.974919	13	0.613413
1705	Ca7:1283623-1283864	241	36.51	86	56	32	67	1	0.181731	0	0	5	0.653902	5	0.67497	4	0.511522	8	1.02771	1	0.136246	5	0.824279
1706	Ca4:10313098-10313797	699	30.9	258	119	97	225	28	1.75439	84	3.84089	225	10.1453	21	0.977403	42	1.8518	126	5.58072	94	4.41562	35	1.98936
1707	Ca4:15211871-15212351	480	29.58	172	78	64	166	0	0	27	1.79784	5	0.328313	4	0.271113	4	0.256827	5	0.322497	0	0	1	0.0827714
1708	Ca4:9077506-9078485	979	31.97	377	146	167	289	11	0.492103	2	0.0652945	13	0.418524	3	0.0996943	7	0.220362	17	0.537604	8	0.268317	8	0.32466
1709	Ca8:1239571-1240119	548	29.56	190	88	74	196	7	0.559453	9	0.524918	7	0.402603	11	0.653046	10	0.562395	12	0.677949	1	0.0599184	6	0.435003
1710	Ca6:38608693-38608898	205	30.24	84	38	24	59	19	4.05925	1	0.15591	2	0.307494	0	0	4	0.601351	0	0	0	0	0	0
1711	Ca3:20180418-20180975	557	30.88	162	84	88	223	1	0.0786305	11	0.6312	12	0.679025	10	0.584086	17	0.940623	25	1.38957	9	0.530552	10	0.71329
1712	Ca1:12211744-12212457	713	35.06	230	111	139	233	0	0	5	0.224135	4	0.17682	3	0.136887	15	0.648371	2	0.0868434	1	0.0460523	0	0
1713	Ca2:30178405-30178611	206	32.52	63	25	42	76	0	0	56	8.6886	31	4.74301	10	1.5793	17	2.54333	19	2.8555	19	3.0285	8	1.54292
1714	Ca6:40891991-40892500	509	33.2	135	87	82	205	15	1.29068	13	0.816309	21	1.30035	6	0.3835	27	1.63481	28	1.70309	28	1.80626	14	1.09278
1715	Ca4:26940971-26941228	257	35.02	100	53	37	67	8	1.36334	12	1.49237	23	2.82069	13	1.64567	5	0.599596	21	2.52978	16	2.04422	15	2.31889
1716	Ca6:16126236-16126989	753	34.66	221	131	130	271	6	0.348982	0	0	6	0.25114	4	0.172821	13	0.532072	8	0.328921	7	0.305242	12	0.633152
1717	scaffold290:726249-726740	491	28.92	134	77	65	215	0	0	4	0.26038	26	1.66898	3	0.198779	11	0.690451	8	0.504435	8	0.534994	13	1.05192
1718	Ca2:3308505-3309081	576	34.03	193	110	86	187	102	7.75575	130	7.21357	153	8.37199	100	5.64819	71	3.7989	127	6.82618	118	6.72667	105	7.2425
1719	Ca1:850224-850473	249	32.13	78	38	42	91	251	44.149	184	23.6182	401	50.7581	130	16.9854	106	13.1198	280	34.8141	282	37.1869	295	47.07
1720	Ca3:35652910-35653604	694	33.86	163	108	127	296	0	0	12	0.552651	22	0.999133	7	0.328148	6	0.266449	13	0.579936	3	0.141939	8	0.457986
1721	Ca4:11722969-11723290	321	30.84	120	66	33	102	951	129.754	789	78.5599	1185	116.352	484	49.0537	1186	113.868	498	48.0309	251	25.6749	990	122.533
1722	Ca1:13843162-13843376	214	32.24	48	51	18	97	1	0.20466	4	0.597414	2	0.294562	2	0.304052	0	0	0	0	0	0	1	0.185655
1723	Ca7:16721924-16722484	560	35.18	160	86	111	203	3	0.234628	47	2.6825	153	8.61119	56	3.25336	74	4.07254	131	7.24235	51	2.99036	64	4.5406
1724	scaffold624:118439-118731	292	51.03	60	103	46	83	3	0.449971	0	0	55	5.93663	41	4.56807	50	5.27726	0	0	0	0	4	0.54425
1725	Ca2:34844313-34844667	354	29.1	112	57	46	139	20	2.47442	3	0.270861	8	0.712273	1	0.0919027	2	0.17412	1	0.0874567	3	0.278265	3	0.336697
1726	scaffold340:194332-194532	200	40	65	23	57	55	0	0	3	0.479425	0	0	9	1.46401	5	0.770481	8	1.23839	0	0	6	1.19191
1727	Ca5:7774911-7775279	368	35.6	149	73	58	88	80	9.52113	126	10.9434	137	11.7336	87	7.69136	157	13.1484	105	8.83361	85	7.58424	84	9.06887
1728	Ca1:2907054-2907378	324	31.17	101	40	61	122	309	41.7696	220	21.7024	180	17.5101	168	16.8693	235	22.3534	241	23.0287	164	16.6203	183	22.4402
1729	Ca7:12930820-12931038	218	35.78	56	43	35	84	42	8.43799	48	7.03743	62	8.96386	62	9.25267	47	6.64451	43	6.10673	44	6.6273	57	10.3882
1730	scaffold1867:13254-13572	318	37.42	83	40	79	116	28	3.85636	27	2.71373	29	2.87429	36	3.68305	35	3.39205	33	3.2128	31	3.20092	47	5.87208
1731	Ca7:32465189-32465412	223	34.98	59	61	17	86	0	0	3	0.429977	27	3.81609	5	0.729452	4	0.552811	13	1.80482	2	0.294487	4	0.712651
1732	Ca1:43638848-43639121	273	37.73	130	25	78	40	23	3.68987	12	1.40491	22	2.53992	27	3.21761	26	2.93516	18	2.0413	23	2.76634	23	3.34724
1733	Ca1:26610341-26610613	272	40.07	77	53	56	86	20	3.22038	14	1.64508	5	0.579377	6	0.717652	13	1.47298	12	1.36587	5	0.60359	5	0.730336
1734	Ca7:15734024-15734271	247	47.37	67	54	63	63	19	3.36902	110	14.2339	111	14.164	161	21.2061	143	17.8427	161	20.1802	146	19.4087	76	12.2247
1735	Ca7:16460187-16460737	550	34.73	184	79	112	175	5	0.398156	26	1.51091	19	1.08881	21	1.24219	14	0.784489	18	1.01323	15	0.895508	17	1.22803
1736	Ca7:47983039-47985304	2265	35.5	561	342	462	900	50	0.966826	92	1.29822	206	2.86655	82	1.17782	98	1.33346	268	3.66322	121	1.75411	89	1.56115
1737	Ca8:6354308-6354561	253	29.25	124	46	28	55	0	0	1	0.126331	0	0	1	0.128591	3	0.365445	1	0.12237	2	0.259567	2	0.314073
1738	Ca4:33869949-33870188	239	25.94	103	39	23	74	25	4.5813	29	3.87819	109	14.3744	0	0	27	3.48167	0	0	62	8.51794	0	0
1739	scaffold331:80961-81247	286	36.01	88	38	65	95	0	0	0	0	0	0	8	0.91003	1	0.10776	0	0	0	0	0	0
1740	Ca7:19840754-19841341	587	36.46	181	76	138	192	159	11.8633	132	7.18729	463	24.8601	166	9.20029	153	8.03295	2	0.105484	357	19.9697	172	11.6416
1741	Ca3:18821887-18822250	363	37.47	99	77	59	128	6	0.723921	16	1.40878	12	1.04192	25	2.2406	20	1.69803	18	1.53519	8	0.723643	4	0.437799
1742	Ca4:35294442-35294697	255	50.59	74	71	58	52	70	12.0228	12	1.50408	1	0.1236	8	1.02066	12	1.45032	14	1.69975	4	0.515063	163	25.3962
1743	Ca3:26165546-26165839	293	38.01	96	28	83	85	0	0	16	1.74535	16	1.72112	9	0.999325	14	1.47259	26	2.74728	8	0.896526	9	1.22038
1744	Ca5:27027335-27029026	1691	34.54	609	354	230	498	9	0.233102	15	0.283516	33	0.615078	20	0.384785	17	0.309833	27	0.49433	40	0.776707	5	0.117476
1745	Ca6:352676-353048	372	32.53	112	62	59	139	433	50.979	552	47.427	406	34.3988	397	34.72	285	23.6115	417	34.7048	213	18.8008	322	34.3902
1746	Ca1:47323482-47323716	234	34.19	76	22	58	78	22	4.11769	6	0.81953	13	1.75101	9	1.25129	11	1.44877	10	1.32306	16	2.24515	0	0
1747	scaffold674:102093-102372	279	36.92	76	58	45	100	0	0	7	0.801905	4	0.451872	5	0.583039	6	0.662779	7	0.776766	6	0.706135	8	1.13922
1748	Ca4:8468374-8469271	897	31.55	367	150	133	247	40	1.95305	30	1.06895	39	1.37035	44	1.59585	42	1.44304	34	1.1735	32	1.17138	43	1.90457
1749	Ca5:3581873-3582516	643	34.68	193	98	125	227	29	1.9753	49	2.43565	97	4.75467	59	2.9852	71	3.40306	71	3.41857	56	2.85968	47	2.90408
1750	Ca3:10598828-10599058	230	30	76	39	30	85	2	0.380845	1	0.138964	17	2.3296	0	0	0	0	3	0.403822	1	0.142762	0	0
1751	scaffold89:145830-146059	229	50.22	32	78	37	82	11	2.1038	12	1.67485	2	0.275267	18	2.55722	5	0.672909	6	0.811171	4	0.573542	2	0.346989
1752	Ca7:6589531-6590198	667	31.48	265	83	127	192	2	0.131326	8	0.383348	21	0.992324	15	0.73164	2	0.0924115	14	0.649828	0	0	7	0.416959
1753	Ca7:41820197-41820463	266	28.2	99	49	26	92	9	1.48186	13	1.56204	11	1.30338	6	0.73384	3	0.347585	1	0.11639	2	0.246882	1	0.149362
1754	scaffold271:157274-157483	209	27.27	84	35	22	68	16	3.3529	0	0	5	0.754021	4	0.622652	0	0	0	0	3	0.47132	1	0.190097
1755	Ca5:23641159-23641366	207	37.2	59	58	19	71	332	70.2448	27	4.16891	49	7.46081	80	12.5734	70	10.422	38	5.68342	28	4.44149	80	15.3547
1756	Ca6:16656691-16656906	215	35.35	80	22	54	59	0	0	0	0	2	0.293192	1	0.151319	0	0	0	0	0	0	1	0.184792
1757	Ca7:5674482-5674797	315	32.06	96	43	58	118	0	0	4	0.405862	12	1.20069	6	0.619687	7	0.684872	23	2.26055	12	1.25087	6	0.756767
1758	scaffold4011:107528-107911	383	32.38	122	91	33	137	10	1.14353	11	0.917959	70	5.76049	2	0.169888	16	1.28749	54	4.36507	0	0	14	1.45228
1759	Ca6:10628528-10629174	646	32.97	248	119	94	185	1	0.0677975	2	0.0989525	30	1.46369	3	0.151085	31	1.47894	1	0.0479252	25	1.27072	1	0.061502
1760	scaffold210:464917-465416	499	33.67	172	100	68	159	7	0.61439	4	0.256206	7	0.442138	1	0.0651975	7	0.432334	2	0.124087	1	0.0658022	0	0
1761	Ca2:11882572-11883036	464	35.56	138	68	97	161	12	1.13269	10	0.688829	7	0.475489	3	0.210346	11	0.730628	4	0.266894	7	0.49536	8	0.685005
1762	Ca7:21696004-21696285	281	38.08	69	57	50	105	0	0	3	0.341228	2	0.224328	5	0.578889	3	0.329031	2	0.220354	1	0.116852	0	0
1763	Ca2:24743018-24743319	301	32.23	91	42	55	113	168	24.4449	199	21.1308	180	18.848	211	22.8059	200	20.4779	176	18.1027	115	12.545	307	40.5222
1764	Ca6:58525942-58526441	499	33.07	163	116	49	171	18	1.57986	12	0.768617	37	2.33701	6	0.391185	20	1.23524	34	2.10948	10	0.658022	50	3.98099
1765	Ca1:22131630-22132845	1215	30.86	483	217	158	357	27	0.973271	58	1.52574	120	3.1129	13	0.348096	39	0.989259	87	2.21687	66	1.78364	88	2.87758
1766	Ca6:12405261-12405790	529	32.89	193	80	94	162	85	7.03736	81	4.89394	88	5.24309	113	6.94952	66	3.84512	71	4.15527	69	4.28286	84	6.30878
1767	Ca4:41255367-41255600	233	31.33	137	30	43	23	5	0.939854	16	2.19479	23	3.11123	11	1.53592	23	3.04224	14	1.86024	12	1.69109	24	4.09239
1768	Ca6:34394564-34395783	1219	30.98	579	203	174	261	0	0	9	0.235976	42	1.08594	10	0.266887	25	0.63206	31	0.787326	6	0.161617	18	0.586665
1769	Ca4:24261357-24262889	1532	32.96	470	226	279	557	33	0.943412	26	0.54243	56	1.1521	34	0.722024	37	0.744328	68	1.37419	57	1.22168	42	1.08921
1770	Ca4:37067985-37068617	632	34.02	184	99	116	233	142	9.84051	94	4.75379	167	8.32836	115	5.91987	100	4.87646	156	7.64195	124	6.44237	136	8.54955
1771	Ca6:11310987-11311238	251	35.46	94	52	37	68	13	2.26838	5	0.636686	11	1.38127	27	3.49963	4	0.491143	6	0.740072	8	1.04654	6	0.949728
1772	Ca4:12488020-12488467	447	36.02	129	104	57	157	32	3.13537	22	1.57306	28	1.97429	53	3.85745	28	1.93051	22	1.52374	19	1.39568	30	2.66646
1773	Ca2:30695793-30696048	255	34.51	92	39	49	75	0	0	4	0.501359	16	1.97761	7	0.893078	11	1.32946	3	0.364232	13	1.67396	3	0.467415
1774	Ca8:13836338-13836746	408	37.25	130	75	77	126	57	6.11873	89	6.97203	105	8.11127	65	5.18304	33	2.49273	62	4.70466	77	6.19685	46	4.47939
1775	Ca6:1698971-1699212	241	41.08	99	51	48	43	0	0	16	2.12194	13	1.70015	10	1.34994	15	1.91821	6	0.77078	4	0.544984	5	0.824279
1776	Ca4:39809710-39810187	477	33.75	170	90	71	146	21	1.92818	24	1.60813	18	1.18936	15	1.02307	21	1.35682	10	0.64905	4	0.275348	43	3.58155
1777	scaffold1131:14337-14952	615	38.86	196	146	93	180	0	0	26	1.35122	22	1.12748	10	0.529001	16	0.801801	20	1.00682	23	1.22799	17	1.09824
1778	Ca6:8575451-8575673	222	28.38	102	32	31	57	0	0	0	0	5	0.709867	0	0	0	0	1	0.139458	3	0.44372	1	0.178965
1779	Ca5:42098671-42098912	241	34.02	68	67	15	91	564	102.496	416	55.1703	386	50.4813	383	51.7027	369	47.1879	272	34.942	584	79.5676	299	49.2919
1780	Ca2:11686910-11687167	257	29.18	106	48	27	76	0	0	22	2.73602	0	0	0	0	0	0	24	2.89118	0	0	0	0
1781	Ca7:30084719-30084966	247	44.53	57	90	20	80	24	4.2556	83	10.7401	2	0.255207	121	15.9375	0	0	0	0	2	0.265873	66	10.6162
1782	Ca6:19503633-19504229	596	36.91	208	133	87	168	85	6.24624	65	3.48575	73	3.86044	78	4.25775	58	2.99919	73	3.79204	54	2.97501	67	4.46632
1783	Ca4:14510817-14511078	261	32.95	53	40	46	122	620	104.039	491	60.1271	582	70.2817	369	45.9957	354	41.8008	404	47.9223	682	85.7995	421	64.086
1784	Ca2:6931451-6932001	550	34.36	144	118	71	217	21	1.67226	28	1.62714	36	2.063	41	2.42523	33	1.84915	26	1.46355	12	0.716406	40	2.88947
1785	Ca4:29987349-29987604	255	38.43	80	47	51	77	30	5.15261	44	5.51495	51	6.30362	40	5.10331	43	5.19697	51	6.19194	51	6.56706	32	4.98576
1786	scaffold3015:77246-77998	752	32.45	272	142	102	236	17	0.990096	37	1.57258	85	3.56255	22	0.95178	50	2.04915	66	2.71721	38	1.65923	133	7.02676
1787	Ca7:17312901-17313264	363	35.54	108	61	68	126	6	0.723921	0	0	3	0.26048	1	0.0896242	5	0.424507	5	0.426442	0	0	3	0.328349
1788	Ca1:21778147-21778415	268	27.24	111	34	39	84	7	1.14396	0	0	0	0	11	1.33533	2	0.229994	0	0	0	0	0	0
1789	scaffold38:230578-230884	306	40.85	53	70	55	128	0	0	6	0.626699	10	1.03	5	0.531594	7	0.705015	6	0.607053	7	0.751134	3	0.389512
1790	scaffold1151:208137-208833	696	33.48	253	141	92	210	63	3.9644	58	2.66347	74	3.35106	69	3.22531	89	3.94096	103	4.58168	72	3.39675	78	4.45253
1791	scaffold1348_1:586274-586816	542	39.11	145	117	95	185	3	0.24242	9	0.530729	12	0.697818	12	0.7203	12	0.682344	5	0.285606	1	0.0605817	5	0.366515
1792	Ca2:31534185-31534576	391	36.83	161	77	67	86	62	6.94482	26	2.12533	87	7.01298	70	5.82442	26	2.04936	44	3.48395	72	6.04639	18	1.82901
1793	Ca4:14952429-14953002	573	36.3	184	120	88	181	191	14.5991	108	6.02419	177	9.73596	104	5.90487	123	6.61564	149	8.0506	135	7.73606	206	14.2835
1794	Ca7:21696004-21696276	272	38.24	66	56	48	102	0	0	1	0.117506	1	0.115875	4	0.478435	1	0.113306	0	0	1	0.120718	2	0.292134
1795	Ca5:15126069-15126387	318	44.97	119	52	91	56	19	2.61681	47	4.72389	44	4.36099	34	3.47843	27	2.61673	55	5.35466	29	2.99441	29	3.6232
1796	Ca4:14094201-14094495	294	39.46	81	37	79	97	1	0.14897	5	0.543565	7	0.750431	7	0.774609	20	2.09655	9	0.947745	0	0	9	1.21623
1797	Ca8:669191-669648	457	36.76	126	72	96	163	12	1.15004	11	0.769318	10	0.689674	19	1.3526	29	1.95571	18	1.21942	12	0.862196	12	1.04325
1798	scaffold960:175398-175765	367	38.69	92	68	74	133	21	2.50611	38	3.30938	58	4.98106	31	2.74807	33	2.77121	58	4.89281	29	2.59461	50	5.41284
1799	Ca3:14235647-14235914	267	38.95	88	33	71	75	1	0.164034	16	1.9153	13	1.53459	5	0.609243	6	0.692567	40	4.63815	7	0.86085	11	1.63683
1800	scaffold420:240829-241359	530	35.85	194	87	103	146	0	0	33	1.99007	4	0.237872	3	0.184152	34	1.97708	16	0.934632	1	0.0619534	7	0.524739
1801	Ca7:752994-753465	471	32.27	141	54	98	178	0	0	1	0.0678591	2	0.133835	3	0.20722	4	0.261734	5	0.328659	2	0.139428	8	0.674824
1802	scaffold876:137605-137947	342	31.58	109	50	58	125	8	1.0245	6	0.560731	1	0.0921582	9	0.856147	62	5.58711	44	3.98312	2	0.192019	46	5.34384
1803	Ca7:32372816-32373030	214	46.26	51	72	27	64	2	0.40932	22	3.28578	17	2.50377	16	2.43242	19	2.73629	19	2.74876	7	1.07405	3	0.556966
1804	Ca7:24768464-24769033	569	34.09	225	119	75	150	0	0	10	0.561716	4	0.221568	17	0.972005	6	0.324983	1	0.0544107	3	0.173121	6	0.418948
1805	Ca3:27077485-27077843	358	27.09	115	43	54	146	15	1.83508	5	0.446392	12	1.05647	2	0.181752	8	0.688698	9	0.778316	3	0.275156	14	1.5537
1806	scaffold495:6062-6730	668	29.34	220	112	84	252	3	0.196694	31	1.48325	20	0.943656	21	1.02276	24	1.10728	38	1.76118	13	0.63901	21	1.24901
1807	Ca2:10877164-10877484	320	37.81	115	78	43	84	5	0.684331	5	0.499401	7	0.689458	8	0.813339	9	0.866791	3	0.290247	6	0.615662	11	1.36573
1808	Ca2:36609773-36610078	305	35.41	94	51	57	103	18	2.58475	32	3.35335	72	7.44034	45	4.80004	42	4.24396	42	4.2633	47	5.05986	32	4.16842
1809	Ca5:7355165-7355621	456	32.24	115	100	47	194	0	0	3	0.210274	12	0.829424	6	0.428073	3	0.202758	13	0.882623	3	0.216022	2	0.174256
1810	scaffold93:321645-321947	302	54.97	90	50	116	46	4	0.580095	30	3.175	38	3.96585	19	2.04681	29	2.95946	24	2.46037	27	2.9356	10	1.31557
1811	Ca4:21145718-21145961	243	37.04	75	53	37	78	2	0.360471	3	0.394588	3	0.389112	0	0	2	0.253656	2	0.254812	1	0.135125	1	0.163499
1812	Ca1:6834844-6835101	257	43.97	76	60	53	68	8	1.36334	2	0.248729	6	0.735831	6	0.759539	4	0.479677	4	0.481863	4	0.511055	2	0.309185
1813	Ca3:34476505-34477238	733	32.33	285	139	98	211	0	0	39	1.70055	28	1.20397	0	0	0	0	11	0.464606	12	0.537549	0	0
1814	Ca1:18007210-18007569	359	36.49	100	105	26	128	0	0	4	0.356119	7	0.614559	10	0.906228	4	0.34339	6	0.517432	1	0.0914632	7	0.774685
1815	Ca3:5102845-5103566	721	37.86	210	106	167	238	543	32.9846	611	27.0854	593	25.9227	612	27.6152	481	20.5604	539	23.1446	417	18.9907	454	25.0174
1816	Ca1:17267567-17267900	333	39.64	94	77	55	107	42	5.52397	82	7.87044	60	5.67894	85	8.30437	85	7.86677	70	6.50804	82	8.08556	64	7.63585
1817	Ca6:21280982-21281291	309	32.69	96	36	65	112	20	2.83477	18	1.86184	39	3.97801	23	2.42159	16	1.59582	23	2.30444	20	2.12526	25	3.21442
1818	Ca4:33792575-33792961	386	36.53	142	77	64	103	5	0.567321	3	0.248407	15	1.2248	4	0.337135	4	0.31937	2	0.160413	4	0.340262	7	0.720497
1819	Ca4:11473724-11474885	1161	33.59	456	208	182	315	95	3.58375	168	4.62494	200	5.42947	108	3.02638	136	3.61018	188	5.01328	90	2.54537	158	5.40688
1820	Ca6:40041950-40042496	546	32.97	189	97	83	177	57	4.57224	59	3.45373	90	5.19529	62	3.69429	62	3.49962	82	4.64962	40	2.40552	66	4.80256
1821	Ca2:8375221-8375759	538	35.32	194	141	49	154	23	1.87237	49	2.91101	88	5.15538	44	2.66074	26	1.4894	26	1.49619	4	0.244128	33	2.43699
1822	scaffold1324:609661-611119	1458	31	509	254	198	497	19	0.570745	41	0.898784	54	1.16734	32	0.714043	61	1.28942	104	2.20837	51	1.14856	83	2.26174
1823	Ca5:35580528-35581989	1461	30.18	530	199	242	490	12	0.359731	12	0.262519	45	0.970783	5	0.11134	15	0.316419	43	0.911202	10	0.224745	26	0.707041
1824	Ca6:13821425-13821914	489	35.99	141	83	93	172	4	0.358259	8	0.52289	7	0.451179	6	0.399185	13	0.819325	7	0.443186	8	0.537182	6	0.487488
1825	Ca1:32990072-32990480	408	35.05	134	71	72	131	3	0.322038	3	0.235012	5	0.386251	4	0.318957	4	0.302149	5	0.379408	2	0.160957	3	0.292134
1826	Ca3:32679609-32679915	306	28.76	104	60	28	114	26	3.72133	5	0.522249	26	2.67801	9	0.95687	12	1.2086	27	2.73174	13	1.39496	16	2.0774
1827	Ca7:10976534-10976930	396	33	82	32	68	121	44	4.86636	45	3.63201	91	7.24279	94	7.72262	88	6.84872	95	7.4272	186	15.4226	89	8.92928
1828	Ca7:26096833-26097138	305	39.02	100	52	67	86	0	0	4	0.419169	0	0	5	0.533337	12	1.21256	1	0.101507	0	0	3	0.39079
1829	Ca6:8394917-8395562	645	29.46	220	96	94	235	0	0	3	0.148659	1	0.0488653	6	0.302638	16	0.764508	5	0.239998	1	0.0509074	9	0.554376
1830	scaffold1867:6358-6609	251	45.82	57	77	38	79	4	0.697963	9	1.14604	8	1.00456	17	2.20347	9	1.10507	8	0.986763	6	0.784907	7	1.10802
1831	Ca5:9807264-9807701	437	32.04	144	61	79	153	117	11.726	84	6.14366	109	7.86149	73	5.43467	97	6.84088	96	6.80121	77	5.78562	121	11.0008
1832	Ca4:3080272-3080882	610	32.13	214	109	87	200	20	1.43597	5	0.261981	9	0.465021	4	0.213335	3	0.15157	6	0.304521	11	0.592112	3	0.195395
1833	scaffold1845:103814-104075	261	43.68	68	37	77	79	6	1.00683	19	2.32671	30	3.62277	16	1.9944	16	1.8893	14	1.66067	14	1.76128	8	1.21779
1834	scaffold1439:89356-90402	1046	30.4	485	182	136	243	14	0.586196	25	0.763902	53	1.597	8	0.248823	19	0.559814	41	1.21352	23	0.721999	36	1.36739
1835	scaffold1918:235289-235975	686	29.74	263	106	98	219	6	0.383066	7	0.326139	45	2.06751	1	0.047425	12	0.539112	9	0.406177	16	0.765837	13	0.752906
1836	scaffold401:185150-185470	320	43.12	98	56	82	84	1	0.136866	16	1.59808	29	2.85633	8	0.813339	11	1.05941	19	1.83823	9	0.923492	6	0.744943
1837	Ca7:20574303-20574794	491	38.9	153	110	81	147	13	1.1596	21	1.367	60	3.8515	33	2.18657	58	3.64056	58	3.65715	44	2.94247	39	3.15576
1838	Ca4:14679943-14680194	251	39.84	84	52	48	67	1	0.174491	10	1.27337	15	1.88355	20	2.59232	26	3.19243	25	3.08363	19	2.48554	15	2.37432
1839	Ca7:41824244-41825141	897	34.23	372	150	157	218	70	3.41784	33	1.17585	26	0.913568	35	1.26943	2	0.0687162	9	0.310632	9	0.329451	4	0.17717
1840	Ca5:19628949-19629219	270	38.15	81	47	56	86	15	2.43318	18	2.13078	13	1.51754	10	1.20495	9	1.02731	7	0.802658	3	0.364836	27	3.97303
1841	Ca2:16689400-16689743	343	37.9	86	70	60	127	10	1.27689	51	4.75232	59	5.42148	45	4.26825	61	5.48097	61	5.50595	30	2.87189	38	4.4016
1842	Ca4:21870282-21870965	683	39.68	191	154	117	221	60	3.84748	36	1.68466	30	1.3844	64	3.04853	40	1.80493	15	0.679934	25	1.20188	12	0.698043
1843	Ca5:33894655-33894864	209	41.15	52	35	51	71	4	0.838224	38	5.81121	62	9.34987	41	6.38218	55	8.11032	70	10.3693	36	5.65584	22	4.18213
1844	Ca6:8571584-8571970	386	32.9	120	72	55	139	15	1.70196	17	1.40764	55	4.49092	16	1.34854	15	1.19764	34	2.72702	207	17.6086	13	1.33807
1845	Ca6:18492721-18494418	1697	34.06	600	303	275	519	89	2.29697	173	3.25832	202	3.75171	110	2.10883	94	1.70713	105	1.9156	143	2.76691	62	1.45155
1846	Ca1:11445785-11446126	341	31.09	121	55	51	114	0	0	13	1.21848	22	2.03343	8	0.763251	14	1.26531	25	2.26977	7	0.674038	24	2.79627
1847	scaffold198:401610-402402	792	36.74	286	182	109	215	27	1.49309	23	0.928179	37	1.47244	24	0.985866	28	1.08957	36	1.40726	21	0.870632	32	1.60526
1848	Ca2:33352876-33353333	457	32.39	152	75	73	157	35	3.35427	11	0.769318	22	1.51728	6	0.427137	28	1.88827	15	1.01618	16	1.14959	16	1.39099
1849	Ca5:3166074-3166653	579	33.16	151	121	71	236	30	2.26928	11	0.607216	13	0.70766	17	0.955217	17	0.904882	17	0.909006	12	0.680524	13	0.892044
1850	Ca6:41378703-41379100	397	34.26	135	77	59	126	26	2.86833	31	2.49575	100	7.93907	22	1.80287	32	2.48417	71	5.53687	42	3.47376	64	6.40488
1851	Ca3:19095315-19095521	206	29.13	83	35	25	63	74	15.733	70	10.8608	1	0.153	0	0	35	5.23628	62	9.31796	7	1.11576	3	0.578596
1852	Ca7:19090880-19091086	206	36.89	66	41	35	64	1	0.212608	1	0.155154	3	0.459001	2	0.31586	4	0.598432	2	0.300579	5	0.796973	12	2.31438
1853	Ca7:16107904-16108448	544	31.07	197	81	88	178	1	0.0805096	6	0.352518	10	0.579377	0	0	7	0.396571	14	0.796757	9	0.543231	12	0.876403
1854	Ca5:9505900-9506132	232	27.59	76	20	44	92	11	2.07659	7	0.96436	4	0.543415	2	0.280462	10	1.32841	5	0.667235	3	0.424594	10	1.71251
1855	Ca5:44318672-44319629	957	37.51	284	172	187	314	56	2.56285	41	1.36931	31	1.02096	50	1.69977	61	1.96444	58	1.87634	38	1.3038	48	1.99274
1856	Ca5:15402916-15403149	233	36.48	70	47	38	78	91	17.1053	0	0	1	0.135271	10	1.39629	2	0.264543	5	0.664371	227	31.9897	4	0.682065
1857	scaffold71:42987-43277	290	49.31	80	39	104	67	10	1.51025	52	5.73105	29	3.15181	41	4.59957	46	4.88857	31	3.30948	17	1.92483	17	2.32902
1858	Ca1:40589935-40590332	397	31.23	169	62	62	104	27	2.97865	8	0.644063	24	1.90538	4	0.327794	10	0.776303	21	1.63767	8	0.661668	26	2.60198
1859	Ca4:45751466-45751698	232	58.62	30	91	45	66	36	6.79612	74	10.1947	67	9.10221	79	11.0782	64	8.50185	76	10.142	61	8.63341	50	8.56256
1860	Ca4:46646089-46646510	421	39.19	138	79	86	118	89	9.25879	78	5.92164	44	3.29405	85	6.56854	66	4.83152	51	3.75046	46	3.5877	68	6.41724
1861	Ca7:45016546-45016848	302	34.77	107	42	63	90	84	12.182	98	10.3717	121	12.6281	111	11.9577	66	6.73533	91	9.32891	110	11.9599	91	11.9717
1862	Ca5:34847303-34847736	433	42.96	126	67	119	121	22	2.22526	113	8.34103	158	11.5008	156	11.7211	120	8.54112	166	11.8691	83	6.29406	44	4.03726
1863	Ca5:6877441-6877736	295	30.51	108	61	29	97	1	0.148465	1	0.108345	1	0.106841	2	0.220567	5	0.52236	2	0.209896	1	0.111306	5	0.673394
1864	Ca4:16072711-16073053	342	42.11	99	86	58	99	4	0.512248	19	1.77565	7	0.645107	13	1.23666	12	1.08138	21	1.90103	14	1.34413	16	1.85873
1865	Ca8:11203028-11203972	944	34.96	331	170	160	283	37	1.71663	35	1.18502	66	2.2036	28	0.964979	37	1.20796	57	1.86939	27	0.939145	40	1.68349
1866	Ca4:5488963-5489247	284	34.51	75	53	45	111	118	18.1974	93	10.4663	125	13.8724	67	7.67517	70	7.59629	103	11.2283	62	7.16827	120	16.7874
1867	Ca7:31911494-31911759	265	32.83	91	62	25	87	88	14.544	64	7.71904	114	13.5587	60	7.36609	48	5.58235	74	8.64535	132	16.3557	70	10.4948
1868	Ca4:37723238-37724410	1172	33.28	345	192	198	437	0	0	11	0.299981	22	0.591637	11	0.305349	20	0.525925	17	0.449074	21	0.588345	16	0.542393
1869	Ca4:2788327-2788834	507	32.15	168	93	70	176	2	0.17277	12	0.756489	20	1.24332	19	1.21921	30	1.82362	53	3.23642	85	5.50493	16	1.25382
1870	Ca1:12879580-12879930	350	31.71	104	49	62	135	26	3.25351	12	1.09583	14	1.26072	14	1.30134	18	1.58499	20	1.76912	6	0.562891	30	3.40545
1871	Ca4:43648745-43649367	622	31.03	234	94	99	195	0	0	0	0	0	0	0	0	0	0	1	0.0497744	10	0.527898	0	0
1872	scaffold48:412152-412389	237	33.33	67	47	32	91	0	0	4	0.539437	7	0.930914	0	0	0	0	5	0.653158	0	0	1	0.167638
1873	Ca4:36002858-36003356	498	32.73	183	93	70	152	10	0.879462	13	0.83434	22	1.39237	4	0.261314	18	1.11395	20	1.24336	8	0.527474	19	1.51581
1874	Ca1:22133005-22133261	256	43.75	67	35	77	77	10	1.71083	28	3.49581	19	2.33923	9	1.14376	6	0.722326	23	2.78153	17	2.18047	10	1.55196
1875	Ca7:32014249-32014519	270	30.37	80	45	37	108	379	61.4783	307	36.3416	435	50.7792	195	23.4965	182	20.7744	372	42.6556	358	43.5371	304	44.7333
1876	Ca6:40265672-40265909	237	27.85	99	52	14	72	0	0	0	0	6	0.797926	1	0.137272	5	0.650195	4	0.522526	3	0.415636	6	1.00583
1877	scaffold1845:103814-104054	240	45	60	35	73	72	5	0.912442	20	2.66347	18	2.36386	15	2.03335	14	1.79779	18	2.32198	8	1.09451	2	0.331086
1878	scaffold1351:175173-175411	238	45.38	81	21	87	49	9	1.6562	16	2.14868	37	4.89987	20	2.73391	34	4.40275	28	3.64232	15	2.06945	21	3.50561
1879	Ca6:11008266-11008746	480	33.96	123	72	91	194	324	29.5631	277	18.4445	342	22.4566	231	15.6568	152	9.75942	249	16.0603	294	20.1116	292	24.1692
1880	Ca4:2229466-2229713	247	35.63	71	49	39	88	10	1.77317	10	1.29399	17	2.16926	2	0.26343	10	1.24774	18	2.25617	12	1.59524	24	3.86043
1881	Ca5:2185492-2185729	237	34.6	79	21	61	76	27	4.98955	20	2.69719	33	4.3886	13	1.78454	37	4.81144	66	8.62168	5	0.692727	42	7.04081
1882	scaffold1010:31903-32397	494	48.38	128	152	87	127	0	0	29	1.87629	1	0.0638018	6	0.395145	8	0.499097	4	0.250686	4	0.265873	1	0.0804256
1883	Ca2:5566559-5566840	281	48.4	67	68	68	78	22	3.42896	73	8.3032	56	6.28119	72	8.336	109	11.9548	91	10.0261	29	3.38869	34	4.80722
1884	Ca3:39970788-39971101	313	28.12	109	31	57	116	0	0	16	1.63382	38	3.82648	5	0.519706	16	1.57542	33	3.26412	13	1.36377	13	1.65014
1885	Ca7:6196093-6196579	486	30.04	197	40	106	143	55	4.95647	75	4.93235	86	5.57728	81	5.42226	78	4.94629	72	4.58662	122	8.2426	81	6.62171
1886	Ca1:15020247-15020500	253	37.15	76	71	23	83	8	1.38489	16	2.02129	15	1.86866	15	1.92887	21	2.55812	25	3.05926	13	1.68719	17	2.66962
1887	scaffold40:157372-157678	306	39.54	62	94	27	123	0	0	0	0	0	0	0	0	11	1.10788	28	2.83291	0	0	0	0
1888	Ca6:33719892-33720345	453	42.83	87	136	58	172	5	0.483413	7	0.493889	16	1.11322	9	0.646362	12	0.816403	12	0.820124	7	0.507388	11	0.964753
1889	Ca4:9436797-9437440	643	29.24	274	95	93	181	0	0	0	0	15	0.735259	0	0	2	0.0958607	9	0.433339	3	0.153197	3	0.185367
1890	Ca6:34403038-34403332	294	39.8	110	73	44	67	8	1.19176	3	0.326139	3	0.321613	10	1.10658	12	1.25793	4	0.42122	9	1.00516	5	0.675685
1891	Ca4:5962777-5963103	326	27.61	140	52	38	96	18	2.41825	18	1.76475	30	2.90044	15	1.49694	19	1.79621	11	1.04465	32	3.22309	28	3.41242
1892	Ca5:35487135-35487665	530	36.04	167	96	95	172	4	0.330545	9	0.542745	10	0.594681	12	0.736609	9	0.523345	9	0.52573	7	0.433674	10	0.749628
1893	Ca4:14701362-14702405	1043	35.09	362	203	163	315	45	1.88962	34	1.04189	59	1.7829	62	1.93392	57	1.68427	59	1.75131	84	2.64445	67	2.55218
1894	Ca4:11519310-11519943	633	31.44	223	91	108	211	9	0.622709	7	0.353446	4	0.199166	8	0.411167	6	0.292125	6	0.293457	5	0.259362	20	1.2553
1895	C11167104:8222-8666	444	28.38	185	82	44	133	99	9.76559	44	3.16737	45	3.1944	31	2.27149	4	0.277651	50	3.48645	29	2.14465	9	0.805343
1896	Ca4:19348588-19348874	286	32.17	107	50	42	87	4	0.612548	47	5.25244	177	19.506	0	0	65	7.00437	0	0	127	14.5807	0	0
1897	Ca5:47436385-47436739	354	30.51	121	49	59	125	0	0	3	0.270861	0	0	3	0.275708	7	0.60942	0	0	3	0.278265	2	0.224465
1898	Ca3:37369249-37369473	224	32.59	79	41	32	72	0	0	4	0.570744	4	0.562823	8	1.16191	3	0.412757	7	0.96749	0	0	8	1.41894
1899	Ca6:35124436-35126866	2430	33.7	789	418	401	822	125	2.25294	130	1.70988	144	1.86774	123	1.64676	130	1.64876	145	1.84739	74	0.999922	93	1.52054
1900	scaffold2763:156846-157474	628	34.71	190	107	111	220	0	0	4	0.203577	38	1.90715	11	0.569856	11	0.539827	14	0.690184	24	1.25485	5	0.316324
1901	Ca5:15299311-15299710	399	38.85	89	94	61	155	4	0.43907	4	0.320418	12	0.947913	5	0.407689	13	1.00414	3	0.23278	4	0.329176	15	1.49362
1902	Ca7:17922288-17922661	373	36.19	132	55	80	106	251	29.4721	274	23.4785	385	32.5321	295	25.7303	245	20.2432	246	20.4185	202	17.7821	274	29.1852
1903	Ca5:45859425-45859661	236	37.29	78	32	56	70	32	5.9386	21	2.84405	19	2.53747	31	4.27348	14	1.82826	22	2.88607	25	3.47831	13	2.18853
1904	scaffold916:373770-374106	336	35.42	113	75	44	104	5	0.651744	11	1.04636	10	0.938039	17	1.64604	11	1.00896	13	1.19784	13	1.27041	16	1.89192
1905	Ca8:5113710-5114242	532	31.2	180	83	83	186	14	1.15256	12	0.720939	19	1.12565	8	0.489227	19	1.10069	19	1.1057	5	0.308602	45	3.36064
1906	Ca5:30395437-30397950	2513	30.8	907	396	378	832	11	0.191711	24	0.305245	59	0.739979	24	0.310707	39	0.478293	85	1.04718	33	0.431184	73	1.15412
1907	Ca6:55865781-55866245	464	32.11	142	54	95	173	47	4.43635	28	1.92872	49	3.32842	0	0	13	0.86347	0	0	7	0.49536	0	0
1908	scaffold1545:227192-227707	515	34.37	147	82	95	191	80	6.80345	46	2.85483	53	3.24361	36	2.27419	46	2.75278	56	3.36649	30	1.91273	63	4.86021
1909	Ca4:36001945-36002712	767	30.12	310	131	100	226	24	1.37045	39	1.62517	64	2.62993	27	1.14525	51	2.04926	63	2.54297	21	0.89901	60	3.10797
1910	Ca5:31455521-31456506	985	34.72	386	182	160	257	17	0.755891	19	0.616519	19	0.607963	20	0.66058	16	0.500617	18	0.565761	16	0.533365	19	0.766371
1911	Ca4:3717554-3718466	912	31.69	337	93	196	286	0	0	1	0.0350457	15	0.51839	3	0.107018	0	0	6	0.203682	0	0	6	0.261383
1912	Ca7:23594361-23594892	531	37.85	210	111	90	120	42	3.46419	41	2.46785	14	0.830986	27	1.65425	36	2.08944	27	1.57422	24	1.48408	66	4.93823
1913	Ca7:14798687-14799125	438	31.51	155	57	81	145	143	14.2991	139	10.1431	120	8.63509	140	10.3989	130	9.14726	140	9.89579	109	8.17134	106	9.61509
1914	Ca6:21556083-21556888	805	34.66	288	166	113	238	98	5.33183	60	2.38223	147	5.75548	63	2.54611	45	1.72281	65	2.49985	64	2.61051	72	3.55351
1915	Ca8:15655203-15655413	210	29.52	65	28	34	83	0	0	0	0	5	0.750431	3	0.464765	8	1.17407	8	1.17942	3	0.469075	13	2.45949
1916	Ca7:2125728-2126051	323	24.77	123	25	55	120	59	8.00011	69	6.82772	202	19.711	60	6.04339	82	7.82408	144	13.8025	113	11.4873	198	24.3548
1917	scaffold916:552246-552736	490	33.67	170	96	69	155	159	14.2117	115	7.5012	107	6.88252	120	7.96741	105	6.60412	101	6.38149	96	6.43303	131	10.6218
1918	Ca6:3590534-3590769	235	39.15	81	25	67	62	4	0.745484	17	2.31212	26	3.48711	18	2.49193	8	1.04917	20	2.63487	11	1.53697	8	1.35252
1919	scaffold89:147087-147319	232	35.78	64	44	39	85	0	0	7	0.96436	1	0.135854	3	0.420693	0	0	1	0.133447	2	0.283063	0	0
1920	Ca1:22742499-22742835	336	37.2	131	71	54	80	2075	270.474	2027	192.816	2346	220.064	1711	165.669	1212	111.169	1962	180.782	1518	148.345	1863	220.29
1921	Ca8:7802278-7802582	304	43.09	101	82	49	72	50	7.20349	80	8.41096	55	5.70229	44	4.70881	41	4.15654	42	4.27732	49	5.29253	66	8.62565
1922	Ca6:10143675-10144519	844	31.87	222	100	169	353	18	0.934064	15	0.568039	39	1.4564	12	0.462563	17	0.620766	54	1.98083	18	0.700278	28	1.31807
1923	Ca1:5778333-5778955	622	35.05	187	101	117	217	0	0	57	2.92896	17	0.861427	126	6.5904	37	1.8333	31	1.54301	3	0.15837	29	1.85238
1924	Ca6:34298702-34298923	221	42.53	70	50	44	57	8	1.58542	22	3.1817	25	3.5654	24	3.53306	34	4.74142	27	3.7824	20	2.97152	4	0.7191
1925	scaffold3397:38944-39181	237	33.33	87	32	47	71	24	4.43516	21	2.83205	15	1.99482	10	1.37272	15	1.95058	13	1.69821	31	4.29491	10	1.67638
1926	Ca4:46393462-46394098	636	36.95	186	81	154	215	92	6.33544	142	7.13609	174	8.62288	112	5.72918	102	4.94271	113	5.5007	81	4.18185	135	8.43331
1927	Ca1:26612189-26612596	407	34.89	127	71	71	138	7	0.753269	21	1.64913	13	1.00672	40	3.1974	22	1.6659	16	1.21709	14	1.12947	33	3.22137
1928	Ca1:2481029-2481283	254	39.37	76	29	71	78	50	8.6215	33	4.1525	40	4.96348	47	6.01999	19	2.30537	23	2.80344	38	4.91236	25	3.91046
1929	scaffold624:125506-126757	1251	33.09	452	190	224	385	1	0.0350098	8	0.204391	19	0.478692	21	0.546127	18	0.443442	20	0.494959	2	0.0524945	23	0.730453
1930	Ca7:6824223-6824633	410	36.1	130	85	63	132	0	0	0	0	0	0	2	0.1587	5	0.375844	12	0.906137	5	0.40043	2	0.193806
1931	scaffold38:33533-34456	923	32.83	304	155	148	316	0	0	4	0.138512	4	0.13659	2	0.0704953	4	0.133561	6	0.201255	6	0.213447	11	0.473492
1932	Ca5:29259132-29259446	314	36.62	87	52	63	112	0	0	2	0.203577	5	0.501881	5	0.518051	7	0.687053	1	0.0985977	7	0.731997	4	0.506118
1933	Ca5:3752337-3752662	325	33.23	95	49	59	122	10	1.34761	14	1.37681	29	2.81238	9	0.90093	12	1.13794	23	2.19099	40	4.04127	13	1.58921
1934	Ca3:19788764-19789027	263	33.08	68	39	48	108	262	43.6307	208	25.2777	355	42.5434	146	18.0605	170	19.9212	285	33.5495	244	30.4631	270	40.7877
1935	Ca6:4522421-4522629	208	42.79	76	51	38	43	350	73.6972	315	48.4035	409	61.9755	325	50.8337	216	32.0046	325	48.3745	254	40.0969	278	53.101
1936	Ca6:13315139-13315351	212	43.87	67	34	59	52	2	0.413181	41	6.18126	36	5.35213	50	7.67301	62	9.01317	50	7.30181	24	3.7172	24	4.49777
1937	Ca5:39539316-39539867	551	33.76	174	90	96	191	0	0	0	0	5	0.286008	2	0.118089	8	0.447466	2	0.112376	10	0.595922	0	0
1938	Ca7:6965028-6965561	533	38.46	149	103	102	179	23	1.88994	10	0.599656	13	0.768734	26	1.587	11	0.636044	13	0.755114	6	0.369628	8	0.596327
1939	Ca5:37498299-37498618	319	41.38	92	55	77	95	342	46.955	477	47.7922	345	34.087	523	53.3387	440	42.5093	351	34.0654	450	46.3194	217	27.0265
1940	Ca3:25030817-25031291	474	38.61	113	76	107	178	0	0	4	0.269719	4	0.265975	6	0.411817	15	0.975292	9	0.587842	2	0.138545	4	0.335277
1941	Ca4:9074503-9074853	350	34	119	69	50	112	2	0.25027	2	0.182638	5	0.450259	0	0	8	0.704439	5	0.442281	1	0.0938151	4	0.45406
1942	Ca6:36600884-36601280	396	34.6	108	77	60	151	81	8.95852	104	8.39397	102	8.1183	142	11.6661	99	7.70481	143	11.1799	172	14.2618	71	7.12336
1943	Ca6:10907609-10908160	551	32.67	139	103	77	232	23	1.8282	20	1.16013	21	1.20123	10	0.590446	4	0.223733	9	0.505694	2	0.119184	5	0.360529
1944	Ca7:32090034-32090414	380	34.21	114	67	63	136	36	4.14921	63	5.29891	62	5.14243	84	7.19163	20	1.62206	23	1.87388	14	1.20972	16	1.67285
1945	Ca4:836777-837160	383	41.25	115	100	58	110	0	0	1	0.0834508	2	0.164585	3	0.254832	2	0.160936	1	0.0808347	2	0.171464	1	0.103734
1946	Ca5:37351924-37352426	502	31.08	180	63	93	166	6	0.523473	3	0.191006	8	0.50228	3	0.194424	14	0.8595	13	0.801745	6	0.392454	9	0.712296
1947	Ca6:38931507-38932083	576	34.2	223	102	95	156	14	1.06452	11	0.610379	15	0.820784	13	0.734265	23	1.23063	21	1.12874	7	0.39904	17	1.17259
1948	Ca4:11633810-11634471	661	34.8	208	107	123	223	2	0.132518	8	0.386828	30	1.43047	28	1.37812	29	1.35213	23	1.07727	22	1.09285	27	1.62287
1949	Ca5:33966781-33967000	219	21	66	25	21	107	0	0	0	0	0	0	0	0	1	0.140727	2	0.282737	0	0	1	0.181417
1950	Ca5:42756823-42757213	390	34.36	157	64	70	99	51	5.72733	72	5.90061	77	6.2228	73	6.08962	43	3.39802	83	6.58886	35	2.94676	63	6.41797
1951	Ca3:6291211-6291526	315	27.3	125	55	31	104	12	1.66846	26	2.6381	51	5.10293	9	0.929531	18	1.7611	29	2.85026	7	0.729673	67	8.45056
1952	Ca6:9680719-9681351	632	31.01	215	116	80	221	7	0.485096	6	0.303433	12	0.598445	12	0.617726	3	0.146294	11	0.538855	5	0.259773	8	0.502915
1953	Ca2:29537985-29538470	485	33.4	157	58	104	166	162	14.6292	97	6.39233	100	6.49858	74	4.96389	98	6.22739	87	5.55359	81	5.48383	100	8.19181
1954	Ca7:9742925-9743222	297	31.65	91	29	65	112	18	2.65438	8	0.86092	14	1.4857	6	0.657244	13	1.34899	8	0.833931	3	0.331669	6	0.802632
1955	Ca2:16831453-16831726	273	34.43	102	34	60	77	0	0	2	0.234151	1	0.115451	1	0.119171	2	0.225782	0	0	1	0.120276	1	0.145532
1956	Ca6:15555761-15556021	260	36.15	71	44	50	95	64	10.7808	170	20.898	78	9.45543	49	6.13133	144	17.0691	114	13.5746	62	7.82995	30	4.58426
1957	Ca6:5224681-5225050	369	33.51	111	48	75	133	5	0.593458	29	2.51189	16	1.36664	12	1.058	19	1.5869	25	2.09754	0	0	38	4.09146
1958	Ca4:14679948-14680194	246	39.84	82	51	47	66	1	0.178037	10	1.29925	12	1.53747	14	1.8515	19	2.38035	19	2.3912	14	1.86867	19	3.0686
1959	Ca5:34042815-34043124	309	29.77	110	24	68	107	48	6.80345	58	5.99927	110	11.22	46	4.84319	32	3.19163	62	6.21198	21	2.23152	97	12.472
1960	Ca5:37046888-37047102	214	34.58	62	34	40	78	9	1.84194	2	0.298707	1	0.147281	7	1.06418	8	1.15212	6	0.868029	1	0.153436	6	1.11393
1961	Ca5:42097015-42097658	643	32.66	186	77	133	247	5	0.340569	0	0	20	0.980345	2	0.101193	12	0.575164	2	0.0962976	0	0	6	0.370733
1962	Ca7:33161119-33161560	441	28.8	165	70	57	149	66	6.55468	94	6.81269	203	14.5083	145	10.697	145	10.1333	163	11.4431	111	8.26466	178	16.0363
1963	Ca6:45050732-45050997	265	41.13	67	61	48	89	0	0	2	0.24122	1	0.118936	4	0.491073	2	0.232598	1	0.116829	4	0.495627	0	0
1964	Ca6:53222493-53223134	641	41.81	236	122	146	137	56	3.82628	13	0.648208	23	1.13091	25	1.26886	3	0.14424	8	0.386392	15	0.768376	6	0.37189
1965	Ca3:1920733-1920957	224	41.52	62	40	53	69	0	0	8	1.14149	15	2.11059	13	1.88811	7	0.963101	20	2.76426	13	1.90562	8	1.41894
1966	scaffold98:435458-438102	2644	34.23	801	474	431	938	30	0.496943	41	0.495623	66	0.78676	44	0.541406	83	0.967472	81	0.948462	27	0.335307	66	0.991754
1967	Ca1:1044560-1044823	263	38.78	96	24	78	65	0	0	7	0.85069	16	1.91745	4	0.494807	2	0.234367	15	1.76576	10	1.24849	10	1.51066
1968	Ca2:33649636-33650919	1283	34.68	466	242	203	372	36	1.22892	30	0.74735	37	0.90894	41	1.03965	30	0.720637	50	1.20653	24	0.614222	54	1.6722
1969	Ca7:18479995-18480590	595	34.96	176	130	78	211	4	0.294435	165	8.86332	64	3.39018	32	1.7497	24	1.24313	260	13.5286	124	6.84298	23	1.53579
1970	Ca7:40317595-40317838	243	29.63	86	36	36	85	120	21.6282	98	12.8899	129	16.7318	122	16.3337	176	22.3217	161	20.5124	106	14.3232	249	40.7113
1971	Ca5:45634049-45634442	393	32.82	154	69	60	110	0	0	2	0.162655	22	1.76437	0	0	0	0	1	0.0787778	6	0.501302	0	0
1972	Ca6:34405947-34407728	1781	34.76	751	340	279	411	50	1.22957	75	1.34594	174	3.07925	104	1.89977	133	2.30149	217	3.77218	159	2.93139	105	2.34232
1973	Ca5:37348957-37349291	334	33.53	107	63	49	115	0	0	1	0.0956936	0	0	2	0.194812	1	0.0922731	1	0.0926937	0	0	0	0
1974	Ca3:34825389-34825993	604	32.28	190	91	104	219	20	1.45024	16	0.846666	10	0.521823	10	0.538635	11	0.561277	4	0.205031	4	0.217452	10	0.657786
1975	scaffold812:200669-200983	314	41.08	87	48	81	98	11	1.5343	25	2.54472	38	3.81429	21	2.17581	31	3.04266	33	3.25372	16	1.67314	11	1.39182
1976	Ca6:13521718-13522088	370	30.27	135	58	54	123	0	0	1	0.0863828	2	0.170368	0	0	11	0.916247	3	0.251024	2	0.177488	2	0.214758
1977	Ca2:26036351-26036568	217	42.86	49	33	60	75	19	3.83478	4	0.589155	5	0.726223	2	0.299849	3	0.426072	7	0.998699	1	0.151315	0	0
1978	scaffold38:228332-228816	484	33.26	166	99	62	157	6	0.54294	24	1.58488	18	1.17216	11	0.739399	21	1.3372	35	2.23882	43	2.91718	13	1.06714
1979	Ca6:1088429-1089305	876	34.36	276	167	134	299	26	1.29992	27	0.985119	43	1.54712	24	0.891331	38	1.33691	38	1.343	38	1.42436	36	1.63275
1980	scaffold1439:89082-90402	1320	31.67	602	230	188	300	40	1.32719	44	1.06539	105	2.50712	29	0.714753	65	1.51761	86	2.01707	57	1.41789	73	2.1972
1981	Ca2:33649636-33650659	1023	34.51	377	192	161	293	28	1.19875	23	0.71859	27	0.831856	30	0.954064	20	0.602526	29	0.877645	22	0.706135	30	1.16511
1982	Ca7:4790242-4790977	735	33.61	281	121	126	207	6	0.357528	8	0.347882	6	0.257291	9	0.39837	20	0.838618	5	0.21061	125	5.58423	16	0.864877
1983	Ca2:19465300-19465678	378	32.8	148	59	65	106	17	1.96972	15	1.26832	27	2.25129	19	1.63529	23	1.87524	18	1.47427	13	1.12926	18	1.89192
1984	Ca6:41469956-41470400	444	27.03	113	49	71	211	0	0	3	0.215957	21	1.49072	1	0.0732738	12	0.832952	20	1.39458	1	0.0739533	14	1.25276
1985	scaffold682:280410-280795	385	35.58	121	58	79	127	0	0	1	0.0830173	1	0.0818652	1	0.0845028	0	0	1	0.0804148	0	0	2	0.206391
1986	Ca6:23868844-23869056	212	41.04	59	55	32	66	8	1.65272	5	0.753813	11	1.63537	16	2.45536	8	1.16299	11	1.6064	13	2.01348	5	0.937035
1987	Ca8:9109154-9109428	274	36.86	83	54	47	90	130	20.7797	37	4.31599	116	13.3434	45	5.3431	47	5.28651	57	6.44052	51	6.11168	63	9.13506
1988	scaffold1348_1:218868-219194	326	42.94	110	63	77	76	42	5.64258	105	10.2944	132	12.7619	112	11.1772	124	11.7226	157	14.91	113	11.3816	57	6.9467
1989	Ca5:46478377-46479133	756	43.25	208	110	217	221	4	0.231731	63	2.66347	61	2.54313	14	0.602474	10	0.407662	12	0.491424	13	0.564628	2	0.105107
1990	Ca4:24261834-24262629	795	35.6	246	140	143	266	11	0.605999	6	0.24122	7	0.277518	11	0.45015	7	0.271364	19	0.739917	10	0.413022	24	1.1994
1991	Ca4:46261216-46261672	456	35.31	135	65	96	160	35	3.36163	20	1.40183	27	1.8662	22	1.5696	19	1.28413	23	1.56156	15	1.08011	27	2.35245
1992	scaffold2569:81965-82226	261	42.53	66	68	43	84	0	0	1	0.122458	1	0.120759	1	0.12465	1	0.118081	1	0.118619	1	0.125806	0	0
1993	scaffold242:465630-466374	744	34.01	262	92	161	229	7	0.41207	5	0.214796	11	0.465993	7	0.306095	7	0.289966	2	0.083225	7	0.308934	3	0.160203
1994	scaffold1439:89514-90402	888	30.52	422	150	121	195	7	0.345248	15	0.539893	29	1.02931	7	0.256458	16	0.555301	30	1.04594	18	0.66558	16	0.715861
1995	Ca1:13568099-13568434	335	34.33	119	45	70	101	28	3.66066	82	7.82345	78	7.33854	123	11.9452	168	15.4556	79	7.30094	47	4.60674	90	10.6738
1996	Ca7:9885338-9885578	240	32.08	89	46	31	74	145	26.4608	185	24.6371	207	27.1844	180	24.4002	134	17.2074	184	23.7358	143	19.5644	199	32.943
1997	Ca3:35654507-35654862	355	37.75	113	64	70	108	166	20.4798	141	12.6946	108	9.5886	131	12.0053	100	8.68147	79	6.88962	66	6.10459	97	10.8559
[truncated: 1,456 more rows]

## Sheet: Table S5
Table S5: Sample Comparision results of DElncRNAs
Sno.	Sample1	vs	Sample2	Number_of_Upregulated_DElncRNAs	Number_of_Downregulated_DElncRNAs
1	1N	vs	1S	87	254
2	1N	vs	2N	62	156
3	1N	vs	2S	97	274
4	1N	vs	3N	80	279
5	1N	vs	3S	111	227
6	1N	vs	4N	79	161
7	1N	vs	4S	100	147
8	1S	vs	2N	47	44
9	1S	vs	2S	50	26
10	1S	vs	3N	59	62
11	1S	vs	3S	54	82
12	1S	vs	4N	64	32
13	1S	vs	4S	56	25
14	2N	vs	2S	55	50
15	2N	vs	3N	46	56
16	2N	vs	3S	61	83
17	2N	vs	4N	38	25
18	2N	vs	4S	68	42
19	2S	vs	3N	40	75
20	2S	vs	3S	51	101
21	2S	vs	4N	62	44
22	2S	vs	4S	48	35
23	3N	vs	3S	27	33
24	3N	vs	4N	110	34
25	3N	vs	4S	86	37
26	3S	vs	4N	103	54
27	3S	vs	4S	117	75
28	4N	vs	4S	29	46
			Total	1887	2559
1: ICCV 10; 2: DCP92-3; 3: JG 11; 4: Pusa 256 (N: Control treatment; S: Salt-stress treatment eg. 1S: ICCV 10 under salt stress treatment

## Sheet: Table S6
Table S6: RPKM Summary
RPKM_Range	1N	1S	2N	2S	3N	3S	4N	4S
0-1	1675	1648	1680	1680	1362	1771	1745	1512
1-2	490	625	560	560	647	554	500	626
2-3	284	266	269	269	317	254	293	291
3-4	197	159	187	187	201	143	149	186
4-5	98	128	130	130	118	104	116	128
5-6	91	91	94	94	104	92	111	82
6-7	74	88	73	73	87	70	68	69
7-8	55	52	48	48	63	51	46	46
8-9	43	47	39	39	56	42	42	54
9-10	43	29	32	32	53	34	36	41
10-20	177	170	178	178	228	163	183	218
20-30	67	59	59	59	83	62	56	68
30-40	37	17	25	25	35	32	31	27
40-50	24	17	17	17	28	22	16	30
50-60	19	10	7	7	15	9	12	10
60-70	10	8	9	9	7	6	7	11
70-80	10	3	7	7	5	8	6	6
80-90	3	3	2	2	7	5	5	6
90-100	3	2	4	4	1	0	0	3
>=100	52	30	32	32	35	30	30	38
1: ICCV 10; 2: DCP92-3; 3: JG 11; 4: Pusa 256 (N: Control treatment; S: Salt-stress treatment eg. 1S: ICCV 10 under salt stress treatment

## Sheet: Table S7
Table S7: Classification and functional annotation of Cis-acting lncRNAs
Sr.No.	lncRNA_id	protein_id	function	uniprot_id	BP	CC	MF	InterPro
1	Ca5:30116611-30136820	NP_001265906.1	class I chitinase precursor	Q9ZP10	GO:0005975~carbohydrate metabolic process,GO:0006032~chitin catabolic process,GO:0016998~cell wall macromolecule catabolic process,	0	GO:0004568~chitinase activity,GO:0008061~chitin binding,	IPR000726:Glycoside hydrolase, family 19, catalytic,IPR001002:Chitin-binding, type 1,IPR016283:Glycoside hydrolase, family 19,IPR018371:Chitin-binding, type 1, conserved site,IPR023346:Lysozyme-like domain,
2	Ca5:30116635-30136844	NP_001265906.1	class I chitinase precursor	Q9ZP10	GO:0005975~carbohydrate metabolic process,GO:0006032~chitin catabolic process,GO:0016998~cell wall macromolecule catabolic process,	0	GO:0004568~chitinase activity,GO:0008061~chitin binding,	IPR000726:Glycoside hydrolase, family 19, catalytic,IPR001002:Chitin-binding, type 1,IPR016283:Glycoside hydrolase, family 19,IPR018371:Chitin-binding, type 1, conserved site,IPR023346:Lysozyme-like domain,
3	Ca5:30116617-30136830	NP_001265906.1	class I chitinase precursor	Q9ZP10	GO:0005975~carbohydrate metabolic process,GO:0006032~chitin catabolic process,GO:0016998~cell wall macromolecule catabolic process,	0	GO:0004568~chitinase activity,GO:0008061~chitin binding,	IPR000726:Glycoside hydrolase, family 19, catalytic,IPR001002:Chitin-binding, type 1,IPR016283:Glycoside hydrolase, family 19,IPR018371:Chitin-binding, type 1, conserved site,IPR023346:Lysozyme-like domain,
4	Ca5:30116617-30136838	NP_001265906.1	class I chitinase precursor	Q9ZP10	GO:0005975~carbohydrate metabolic process,GO:0006032~chitin catabolic process,GO:0016998~cell wall macromolecule catabolic process,	0	GO:0004568~chitinase activity,GO:0008061~chitin binding,	IPR000726:Glycoside hydrolase, family 19, catalytic,IPR001002:Chitin-binding, type 1,IPR016283:Glycoside hydrolase, family 19,IPR018371:Chitin-binding, type 1, conserved site,IPR023346:Lysozyme-like domain,
5	Ca5:30116611-30136838	NP_001265906.1	class I chitinase precursor	Q9ZP10	GO:0005975~carbohydrate metabolic process,GO:0006032~chitin catabolic process,GO:0016998~cell wall macromolecule catabolic process,	0	GO:0004568~chitinase activity,GO:0008061~chitin binding,	IPR000726:Glycoside hydrolase, family 19, catalytic,IPR001002:Chitin-binding, type 1,IPR016283:Glycoside hydrolase, family 19,IPR018371:Chitin-binding, type 1, conserved site,IPR023346:Lysozyme-like domain,
6	Ca5:30116611-30136848	NP_001265906.1	class I chitinase precursor	Q9ZP10	GO:0005975~carbohydrate metabolic process,GO:0006032~chitin catabolic process,GO:0016998~cell wall macromolecule catabolic process,	0	GO:0004568~chitinase activity,GO:0008061~chitin binding,	IPR000726:Glycoside hydrolase, family 19, catalytic,IPR001002:Chitin-binding, type 1,IPR016283:Glycoside hydrolase, family 19,IPR018371:Chitin-binding, type 1, conserved site,IPR023346:Lysozyme-like domain,
7	Ca5:30116635-30136848	NP_001265906.1	class I chitinase precursor	Q9ZP10	GO:0005975~carbohydrate metabolic process,GO:0006032~chitin catabolic process,GO:0016998~cell wall macromolecule catabolic process,	0	GO:0004568~chitinase activity,GO:0008061~chitin binding,	IPR000726:Glycoside hydrolase, family 19, catalytic,IPR001002:Chitin-binding, type 1,IPR016283:Glycoside hydrolase, family 19,IPR018371:Chitin-binding, type 1, conserved site,IPR023346:Lysozyme-like domain,
8	scaffold1010:21903-42397	NP_001265999.1	triosephosphate isomerase 1 precursor	Q9M3Z8	0	0	GO:0004866~endopeptidase inhibitor activity,GO:0008233~peptidase activity,	IPR002160:Proteinase inhibitor I3, Kunitz legume,IPR011065:Kunitz inhibitor ST1-like,
9	scaffold1010:21510-41833	NP_001265999.1	triosephosphate isomerase 1 precursor	Q9M3Z8	0	0	GO:0004866~endopeptidase inhibitor activity,GO:0008233~peptidase activity,	IPR002160:Proteinase inhibitor I3, Kunitz legume,IPR011065:Kunitz inhibitor ST1-like,
10	Ca1:26797010-26817462	NP_001266013.1	plasma membrane-associated cation-binding protein 1-like	Q9SMK5	GO:0051716~cellular response to stimulus,	GO:0046658~anchored component of plasma membrane,	0	IPR008469:DREPP plasma membrane polypeptide,
11	Ca5:30806804-30827087	NP_001266047.1	uncharacterized LOC101492884	Q700A7	GO:0006950~response to stress,	0	0	IPR006016:UspA,IPR014729:Rossmann-like alpha/beta/alpha sandwich fold,
12	scaffold1202:121261-141806	NP_001266054.1	NAC transcription factor 25-like	C0IN05	GO:0006351~transcription, DNA-templated,GO:0006355~regulation of transcription, DNA-templated,	GO:0005634~nucleus,	GO:0003677~DNA binding,	IPR003441:No apical meristem (NAM) protein,
13	scaffold1202:121261-141795	NP_001266054.1	NAC transcription factor 25-like	C0IN05	GO:0006351~transcription, DNA-templated,GO:0006355~regulation of transcription, DNA-templated,	GO:0005634~nucleus,	GO:0003677~DNA binding,	IPR003441:No apical meristem (NAM) protein,
14	Ca3:76375-96616	NP_001266090.1	NAC transcription factor	C0IN04	GO:0006351~transcription, DNA-templated,GO:0006355~regulation of transcription, DNA-templated,	GO:0005634~nucleus,	GO:0003677~DNA binding,	IPR003441:No apical meristem (NAM) protein,
15	scaffold1981:288979-309312	NP_001278836.1	histone H3-like centromeric protein HTR12-like	X5GE29	0	GO:0000786~nucleosome,GO:0005634~nucleus,	GO:0003677~DNA binding,	IPR000164:Histone H3,IPR007125:Histone core,IPR009072:Histone-fold,
16	Ca6:58545609-58565834	NP_001287928.1	bZIP transcription factor	A0A067XNJ6	0	0	GO:0003700~transcription factor activity, sequence-specific DNA binding,GO:0043565~sequence-specific DNA binding,	IPR004827:Basic-leucine zipper domain,
17	Ca5:34948061-34968494	NP_001296595.1	kunitz-type elastase inhibitor BrEI-like precursor	Q5WM51	0	0	GO:0004866~endopeptidase inhibitor activity,	IPR002160:Proteinase inhibitor I3, Kunitz legume,IPR011065:Kunitz inhibitor ST1-like,
18	Ca7:45484586-45504989	NP_001296609.1	MLP-like protein 43	Q8L6V6	GO:0006952~defense response,GO:0009607~response to biotic stimulus,	0	0	IPR000916:Bet v I domain,IPR023393:START-like domain,
19	scaffold134:263932-284181	NP_001296653.1	dehydration-responsive element-binding protein 2A-like	Q0H2C5	GO:0006351~transcription, DNA-templated,	GO:0005634~nucleus,	GO:0003677~DNA binding,GO:0003700~transcription factor activity, sequence-specific DNA binding,	IPR001471:AP2/ERF domain,IPR016177:DNA-binding, integrase-type,
20	scaffold134:264839-285085	NP_001296653.1	dehydration-responsive element-binding protein 2A-like	Q0H2C5	GO:0006351~transcription, DNA-templated,	GO:0005634~nucleus,	GO:0003677~DNA binding,GO:0003700~transcription factor activity, sequence-specific DNA binding,	IPR001471:AP2/ERF domain,IPR016177:DNA-binding, integrase-type,
21	scaffold1348_1:692916-713385	NP_001351684.1	exocyst complex component EXO70B1-like	A0A3Q7K736	NA	NA	NA	NA
22	Ca6:1943956-1964638	NP_001351689.1	putative Hs1pro-1-like protein	A0A3Q7K729	NA	NA	NA	NA
23	Ca3:39389297-39409520	NP_001351694.1	UDP-glycosyltransferase	A0A3Q7K7M4	NA	NA	NA	NA
24	Ca3:39389294-39409520	NP_001351694.1	UDP-glycosyltransferase	A0A3Q7K7M4	NA	NA	NA	NA
25	Ca2:31746524-31767141	NP_001351718.1	glycine-rich protein 1 precursor	A0A3Q7K7Q6	NA	NA	NA	NA
26	Ca4:14084201-14104495	NP_001351733.1	polyubiquitin 10	A0A3Q7K769	NA	NA	NA	NA
27	Ca5:42056354-42076660	NP_001351769.1	glycine-rich RNA-binding protein	A0A3Q7K7U6	NA	NA	NA	NA
28	Ca5:42057112-42077406	NP_001351769.1	glycine-rich RNA-binding protein	A0A3Q7K7U6	NA	NA	NA	NA
29	Ca6:49151758-49172305	NP_001351774.1	PRA1 family protein B4-like	A0A3Q7K7C4	NA	NA	NA	NA
30	Ca6:49151758-49171997	NP_001351774.1	PRA1 family protein B4-like	A0A3Q7K7C4	NA	NA	NA	NA
31	Ca3:26921788-26941995	NP_001351801.1	drought-responsive protein	A0A3Q7K743	NA	NA	NA	NA
32	scaffold128:167274-187766	NP_001351846.1	uncharacterized protein LOC101513881	A0A3Q7K806	NA	NA	NA	NA
33	scaffold128:167458-187766	NP_001351846.1	uncharacterized protein LOC101513881	A0A3Q7K806	NA	NA	NA	NA
34	scaffold128:167460-187766	NP_001351846.1	uncharacterized protein LOC101513881	A0A3Q7K806	NA	NA	NA	NA
35	Ca2:12732423-12752731	NP_001352025.1	NAC family transcription factor 3	D0PWB2	GO:0006351~transcription, DNA-templated,GO:0006355~regulation of transcription, DNA-templated,	GO:0005634~nucleus,	GO:0003677~DNA binding,	IPR003441:No apical meristem (NAM) protein,
36	Ca1:24855-45141	XP_004485404.1	protein phosphatase 1 regulatory subunit INH3-like	A0A1S2XBI8	NA	NA	NA	NA
37	Ca1:168020-188228	XP_004485422.1	protein FAR1-RELATED SEQUENCE 11	A0A1S2XBK3	NA	NA	NA	NA
38	Ca1:168020-188254	XP_004485422.1	protein FAR1-RELATED SEQUENCE 11	A0A1S2XBK3	NA	NA	NA	NA
39	Ca1:168020-188256	XP_004485422.1	protein FAR1-RELATED SEQUENCE 11	A0A1S2XBK3	NA	NA	NA	NA
40	Ca1:238630-259114	XP_004485432.1	leucine-rich repeat receptor-like serine/threonine-protein	A0A1S2X983	NA	NA	NA	NA
41	Ca1:378363-398752	XP_004485466.1	transcription factor TCP8	A0A1S2X9A3	NA	NA	NA	NA
42	Ca1:477719-498226	XP_004485486.1	serine hydroxymethyltransferase 7	A0A1S2XB39	0	0	0	0
43	Ca1:572825-593313	XP_004485495.1	DEAD-box ATP-dependent RNA helicase 42	A0A1S2XBQ3	0	0	0	0
44	Ca1:572463-593313	XP_004485495.1	DEAD-box ATP-dependent RNA helicase 42	A0A1S2XBQ3	0	0	0	0
45	Ca1:598736-619059	XP_004485500.1	RNA demethylase ALKBH9B-like	A0A1S2X9B5	NA	NA	NA	NA
46	Ca1:598736-619033	XP_004485500.1	RNA demethylase ALKBH9B-like	A0A1S2X9B5	NA	NA	NA	NA
47	Ca1:598736-619631	XP_004485500.1	RNA demethylase ALKBH9B-like	A0A1S2X9B5	NA	NA	NA	NA
48	Ca1:644146-664478	XP_004485511.1	FBD-associated F-box protein At5g56370-like	A0A1S2X9C7	NA	NA	NA	NA
49	Ca1:840224-860473	XP_004485536.1	vacuolar iron transporter homolog 4-like	A0A1S2XBT2	NA	NA	NA	NA
50	Ca1:854650-874901	XP_004485539.1	serine decarboxylase 1	A0A1S2X9D7	0	0	0	0
51	Ca1:945925-966166	XP_004485556.1	F-box/kelch-repeat protein At1g22040-like	A0A1S2XB89	NA	NA	NA	NA
52	Ca1:1026808-1047065	XP_004485577.1	potassium transporter 7	A0A1S2X9F3	NA	NA	NA	NA
53	Ca1:1026808-1047062	XP_004485577.1	potassium transporter 7	A0A1S2X9F3	NA	NA	NA	NA
54	Ca1:1033560-1054202	XP_004485577.1	potassium transporter 7	A0A1S2X9F3	NA	NA	NA	NA
55	Ca1:1034560-1054823	XP_004485583.1	calmodulin-binding transcription activator 2-like isoform	A0A1S2X9F5	NA	NA	NA	NA
56	Ca1:1239554-1259932	XP_004485609.1	beta carbonic anhydrase 5, chloroplastic	A0A1S2X9H3	0	0	0	0
57	Ca1:1240004-1260355	XP_004485609.1	beta carbonic anhydrase 5, chloroplastic	A0A1S2X9H3	0	0	0	0
58	Ca1:1386736-1406976	XP_004485624.1	oligopeptide transporter 4-like	A0A1S2XBD2	NA	NA	NA	NA
59	Ca1:1386736-1407036	XP_004485624.1	oligopeptide transporter 4-like	A0A1S2XBD2	NA	NA	NA	NA
60	Ca1:1454941-1475347	XP_004485637.1	protein RMD5 homolog isoform X1	A0A1S2X9I9	NA	NA	NA	NA
61	Ca1:1501268-1521633	XP_004485642.1	aspartic proteinase-like protein 2 isoform X2	A0A1S2XBE6	NA	NA	NA	NA
62	Ca3:33933904-33954144	XP_004485642.1	aspartic proteinase-like protein 2 isoform X2	A0A1S2XBE6	NA	NA	NA	NA
63	Ca3:33936540-33956946	XP_004485642.1	aspartic proteinase-like protein 2 isoform X2	A0A1S2XBE6	NA	NA	NA	NA
64	Ca3:33936413-33956946	XP_004485642.1	aspartic proteinase-like protein 2 isoform X2	A0A1S2XBE6	NA	NA	NA	NA
65	Ca1:1957482-1978766	XP_004485713.1	pre-mRNA-splicing factor SYF1	A0A1S2XC86	0	0	0	0
66	Ca1:2384636-2405163	XP_004485779.1	callose synthase 11-like	A0A1S2X9R5	NA	NA	NA	NA
67	Ca1:2384597-2405163	XP_004485779.1	callose synthase 11-like	A0A1S2X9R5	NA	NA	NA	NA
68	Ca1:2471029-2491283	XP_004485790.1	VQ motif-containing protein 4	A0A1S2X9S0	NA	NA	NA	NA
69	Ca1:2638701-2659548	XP_004485811.1	receptor-like protein 4	A0A1S2X9S9	NA	NA	NA	NA
70	Ca1:2897054-2917378	XP_004485853.1	probable leucine-rich repeat receptor-like protein kinase	A0A1S2XCI6	NA	NA	NA	NA
71	Ca1:2971632-2992084	XP_004485863.1	glutamate receptor 2.7-like	A0A1S2XCJ7	NA	NA	NA	NA
72	Ca1:3218943-3239312	XP_004485895.1	trihelix transcription factor ASIL2-like	A0A1S2XBY7	NA	NA	NA	NA
73	Ca1:3220608-3240891	XP_004485895.1	trihelix transcription factor ASIL2-like	A0A1S2XBY7	NA	NA	NA	NA
74	Ca1:3230515-3250821	XP_004485895.1	trihelix transcription factor ASIL2-like	A0A1S2XBY7	NA	NA	NA	NA
75	Ca1:3230515-3250888	XP_004485895.1	trihelix transcription factor ASIL2-like	A0A1S2XBY7	NA	NA	NA	NA
76	Ca1:4006705-4027205	XP_004486009.1	F-box protein At5g46170-like	A0A1S2XCV8	NA	NA	NA	NA
77	Ca1:4013591-4033986	XP_004486009.1	F-box protein At5g46170-like	A0A1S2XCV8	NA	NA	NA	NA
78	Ca1:4336784-4357020	XP_004486044.1	acyl-CoA-binding domain-containing protein 6-like isoform	A0A1S2XC80	NA	NA	NA	NA
79	Ca1:4837629-4857859	XP_004486096.1	F-box/LRR-repeat protein 4	A0A1S2XCB8	NA	NA	NA	NA
80	Ca1:4876032-4896567	XP_004486100.1	protein FAR1-RELATED SEQUENCE 7-like	A0A1S2XD35	NA	NA	NA	NA
81	Ca1:4876032-4897094	XP_004486100.1	protein FAR1-RELATED SEQUENCE 7-like	A0A1S2XD35	NA	NA	NA	NA
82	Ca1:4944579-4964915	XP_004486109.1	uncharacterized protein LOC101513199	A0A1S2XA71	NA	NA	NA	NA
83	Ca1:4944579-4964919	XP_004486109.1	uncharacterized protein LOC101513199	A0A1S2XA71	NA	NA	NA	NA
84	Ca1:5139037-5159319	XP_004486133.1	E3 ubiquitin-protein ligase RHF1A	A0A1S2XA81	NA	NA	NA	NA
85	Ca1:5719535-5739870	XP_004486184.1	chitin elicitor receptor kinase 1-like	A0A1S2XAB3	0	0	0	0
86	Ca1:5768333-5788955	XP_004486191.1	plant UBX domain-containing protein 4-like	A0A1S2XDB4	0	0	0	0
87	Ca1:5769298-5789597	XP_004486191.1	plant UBX domain-containing protein 4-like	A0A1S2XDB4	0	0	0	0
88	Ca1:794600-815201	XP_004486242.1	WAT1-related protein At1g68170-like isoform X1	A0A1S2XCP3	NA	NA	NA	NA
89	Ca1:3505395-3525839	XP_004486277.1	transcription repressor OFP5-like	A0A1S2XDI6	NA	NA	NA	NA
90	Ca1:6647261-6667505	XP_004486381.1	ras-related protein RABB1c	A0A1S2XDR2	NA	NA	NA	NA
91	Ca1:7015626-7035868	XP_004486428.1	E3 ubiquitin-protein ligase dbl4-like	A0A1S2XD32	NA	NA	NA	NA
92	Ca1:7068433-7088858	XP_004486436.1	uncharacterized protein At4g37920	A0A1S2XAQ5	NA	NA	NA	NA
93	Ca1:7305636-7326166	XP_004486447.1	U3 snoRNP-associated protein-like YAO	A0A1S2XAR5	NA	NA	NA	NA
94	Ca1:7498261-7518503	XP_004486467.1	protein KRI1 homolog	A0A1S2XAS6	NA	NA	NA	NA
95	Ca1:7668534-7688854	XP_004486481.1	dihydroceramide fatty acyl 2-hydroxylase FAH1-like isoform	A0A1S2XD77	NA	NA	NA	NA
96	Ca1:7668563-7688854	XP_004486481.1	dihydroceramide fatty acyl 2-hydroxylase FAH1-like isoform	A0A1S2XD77	NA	NA	NA	NA
97	scaffold1401:57484-77786	XP_004486528.1	F-box protein At5g49610 isoform X2	A0A1S2XE28	NA	NA	NA	NA
98	Ca1:8362626-8382832	XP_004486530.1	uncharacterized protein LOC101493668	A0A1S2XAX6	NA	NA	NA	NA
99	Ca1:7780883-7801341	XP_004486572.1	protein MAIN-LIKE 1-like	A0A1S2XAZ6	NA	NA	NA	NA
100	Ca5:22647429-22668004	XP_004486573.3	berberine bridge enzyme-like 8	A0A1S2XDF6	NA	NA	NA	NA
101	Ca1:8713855-8734218	XP_004486592.1	pectinesterase 3-like	A0A1S2XE73	0	0	0	0
102	Ca1:8829304-8849873	XP_004486613.1	CBL-interacting serine/threonine-protein kinase 25-like	A0A1S2XB38	NA	NA	NA	NA
103	Ca1:9141328-9161576	XP_004486670.1	phospholipase D alpha 1-like	A0A1S2XED8	0	0	0	0
104	Ca1:9161797-9182101	XP_004486674.1	embryo-specific protein ATS3A-like	A0A1S2XB75	NA	NA	NA	NA
105	Ca1:9226768-9247165	XP_004486684.1	uncharacterized protein LOC101491068	A0A1S2XBB5	NA	NA	NA	NA
106	Ca1:9226781-9247502	XP_004486684.1	uncharacterized protein LOC101491068	A0A1S2XBB5	NA	NA	NA	NA
107	Ca1:9647285-9667535	XP_004486725.1	pentatricopeptide repeat-containing protein At3g16010	A0A1S2XBC0	NA	NA	NA	NA
108	Ca1:9649326-9669599	XP_004486725.1	pentatricopeptide repeat-containing protein At3g16010	A0A1S2XBC0	NA	NA	NA	NA
109	scaffold411:260855-281219	XP_004486753.1	golgin candidate 5	A0A1S2XDX8	NA	NA	NA	NA
110	Ca1:9826317-9846622	XP_004486757.1	transcription factor bHLH68-like isoform X1	A0A1S2XEL9	NA	NA	NA	NA
111	Ca1:10302634-10322894	XP_004486825.1	putative pentatricopeptide repeat-containing protein At5g4	A0A1S2XBK4	NA	NA	NA	NA
112	Ca1:10302545-10322894	XP_004486825.1	putative pentatricopeptide repeat-containing protein At5g4	A0A1S2XBK4	NA	NA	NA	NA
113	scaffold96:5667-25996	XP_004486826.1	beta-galactosidase 1-like	A0A1S2XES4	NA	NA	NA	NA
114	scaffold1580:52357-72968	XP_004486853.1	eukaryotic initiation factor 4A-10-like	A0A1S2XBQ6	0	0	0	0
115	Ca1:10789548-10810074	XP_004486925.1	protein farnesyltransferase/geranylgeranyltransferase type	A0A1S2XBT8	0	0	0	0
116	Ca1:10895044-10915258	XP_004486935.1	ETHYLENE INSENSITIVE 3-like 3 protein	A0A1S2XF04	0	0	0	0
117	Ca1:11084947-11105158	XP_004486956.1	uncharacterized protein LOC101493778 isoform X1	A0A1S2XBW1	NA	NA	NA	NA
118	Ca1:11273632-11294059	XP_004486993.1	uncharacterized protein LOC101504630	A0A1S2XC16	NA	NA	NA	NA
119	Ca1:11435785-11456126	XP_004487018.1	uncharacterized protein LOC101511700	A0A1S2XC05	NA	NA	NA	NA
120	Ca1:11435932-11456280	XP_004487018.1	uncharacterized protein LOC101511700	A0A1S2XC05	NA	NA	NA	NA
121	Ca1:11514498-11534757	XP_004487029.1	probable histone H2A.1	A0A1S2XC46	NA	NA	NA	NA
122	Ca1:11662604-11683031	XP_004487042.1	ankyrin repeat-containing protein At5g02620-like	A0A1S2XC56	NA	NA	NA	NA
123	Ca1:11668459-11688662	XP_004487043.1	receptor-like protein kinase HERK 1	A0A1S2XC25	NA	NA	NA	NA
124	Ca1:11668459-11688668	XP_004487043.1	receptor-like protein kinase HERK 1	A0A1S2XC25	NA	NA	NA	NA
125	Ca1:11668472-11688685	XP_004487043.1	receptor-like protein kinase HERK 1	A0A1S2XC25	NA	NA	NA	NA
126	Ca1:11738581-11758983	XP_004487052.1	uncharacterized protein LOC101495370	A0A1S2XF76	NA	NA	NA	NA
127	Ca1:11743696-11764089	XP_004487052.1	uncharacterized protein LOC101495370	A0A1S2XF76	NA	NA	NA	NA
128	Ca1:11758827-11779192	XP_004487057.1	uncharacterized protein LOC101496794	A0A1S2XC68	NA	NA	NA	NA
129	Ca1:11950962-11973061	XP_004487081.1	P-loop NTPase domain-containing protein LPA1 homolog 1-lik	A0A1S2XEM4	NA	NA	NA	NA
130	Ca1:12201744-12222457	XP_004487108.1	putative pentatricopeptide repeat-containing protein At3g0	A0A1S2XFB7	NA	NA	NA	NA
131	Ca1:12265475-12285729	XP_004487124.1	F-box/kelch-repeat protein At5g60570	A0A1S2XC96	NA	NA	NA	NA
132	Ca1:12533555-12553898	XP_004487149.1	ethylene-responsive transcription factor RAP2-7-like isofo	A0A1S2XCE4	NA	NA	NA	NA
133	Ca1:12775013-12795263	XP_004487180.1	transcription factor TCP4-like	A0A1S2XCF0	NA	NA	NA	NA
134	Ca1:12789213-12809606	XP_004487184.1	pentatricopeptide repeat-containing protein At1g06270	A0A1S2XFH9	NA	NA	NA	NA
135	Ca1:12809199-12829615	XP_004487188.1	serine/threonine-protein kinase phg2	A0A1S2XCG0	NA	NA	NA	NA
136	Ca1:12811598-12832105	XP_004487188.1	serine/threonine-protein kinase phg2	A0A1S2XCG0	NA	NA	NA	NA
137	Ca1:12869580-12889930	XP_004487192.3	zinc finger protein MAGPIE	A0A1S2XEV3	NA	NA	NA	NA
138	Ca1:12885206-12905521	XP_004487195.1	dnaJ homolog subfamily B member 13-like	A0A1S2XFI8	NA	NA	NA	NA
139	Ca1:11038621-11058833	XP_004487240.1	AP2-like ethylene-responsive transcription factor PLT2	A0A1S2XCK0	NA	NA	NA	NA
140	Ca1:11045129-11065485	XP_004487240.1	AP2-like ethylene-responsive transcription factor PLT2	A0A1S2XCK0	NA	NA	NA	NA
141	Ca1:13461054-13481753	XP_004487335.1	uncharacterized protein LOC101509446	A0A1S2XF50	NA	NA	NA	NA
142	Ca1:13583010-13603220	XP_004487349.1	G-type lectin S-receptor-like serine/threonine-protein kin	A0A1S2XCS8	NA	NA	NA	NA
143	Ca1:13583010-13603699	XP_004487349.1	G-type lectin S-receptor-like serine/threonine-protein kin	A0A1S2XCS8	NA	NA	NA	NA
144	Ca1:13583818-13604130	XP_004487349.1	G-type lectin S-receptor-like serine/threonine-protein kin	A0A1S2XCS8	NA	NA	NA	NA
145	Ca1:13582850-13603741	XP_004487349.1	G-type lectin S-receptor-like serine/threonine-protein kin	A0A1S2XCS8	NA	NA	NA	NA
146	Ca1:13585254-13605641	XP_004487349.1	G-type lectin S-receptor-like serine/threonine-protein kin	A0A1S2XCS8	NA	NA	NA	NA
147	Ca1:13833162-13853996	XP_004487374.1	SPX and EXS domain-containing protein 1	A0A1S2XFW0	NA	NA	NA	NA
148	Ca1:13835069-13855284	XP_004487374.1	SPX and EXS domain-containing protein 1	A0A1S2XFW0	NA	NA	NA	NA
149	Ca1:13833162-13854527	XP_004487374.1	SPX and EXS domain-containing protein 1	A0A1S2XFW0	NA	NA	NA	NA
150	Ca1:13833162-13854539	XP_004487374.1	SPX and EXS domain-containing protein 1	A0A1S2XFW0	NA	NA	NA	NA
151	Ca1:13833162-13853376	XP_004487374.1	SPX and EXS domain-containing protein 1	A0A1S2XFW0	NA	NA	NA	NA
152	Ca1:13835069-13855288	XP_004487374.1	SPX and EXS domain-containing protein 1	A0A1S2XFW0	NA	NA	NA	NA
153	Ca1:13833162-13854880	XP_004487374.1	SPX and EXS domain-containing protein 1	A0A1S2XFW0	NA	NA	NA	NA
154	Ca1:14096695-14116960	XP_004487414.1	probable beta-1,3-galactosyltransferase 2	A0A1S2XFA9	NA	NA	NA	NA
155	Ca1:14169030-14189498	XP_004487420.1	L-ascorbate oxidase homolog	A0A1S2XFB4	NA	NA	NA	NA
156	Ca1:14235652-14256199	XP_004487427.1	cellulose synthase-like protein H1 isoform X1	A0A1S2XD07	NA	NA	NA	NA
157	Ca1:14290839-14311136	XP_004487436.1	fasciclin-like arabinogalactan protein 15	A0A1S2XG09	NA	NA	NA	NA
158	Ca1:14368033-14388716	XP_004487443.1	uncharacterized protein LOC101490206	A0A1S2XD04	NA	NA	NA	NA
159	Ca1:14593857-14614238	XP_004487475.1	F-box protein At2g27310	A0A1S2XG31	NA	NA	NA	NA
160	Ca1:14715106-14735625	XP_004487499.1	transcription factor TGA9-like isoform X1	A0A1S2XD58	0	0	0	0
161	Ca1:14715717-14736010	XP_004487499.1	transcription factor TGA9-like isoform X1	A0A1S2XD58	0	0	0	0
162	Ca1:14715170-14735489	XP_004487499.1	transcription factor TGA9-like isoform X1	A0A1S2XD58	0	0	0	0
163	Ca1:14716022-14736539	XP_004487499.1	transcription factor TGA9-like isoform X1	A0A1S2XD58	0	0	0	0
164	Ca1:14791829-14812074	XP_004487507.1	zinc finger A20 and AN1 domain-containing stress-associate	A0A1S2XD61	NA	NA	NA	NA
165	Ca1:15010247-15030500	XP_004487527.2	arogenate dehydratase 3, chloroplastic-like	A0A1S2XG69	0	0	0	0
166	Ca1:16534408-16555134	XP_004487672.1	receptor-like protein kinase THESEUS 1	A0A1S2XDJ4	NA	NA	NA	NA
167	Ca1:16578658-16599194	XP_004487675.1	uncharacterized protein LOC101505379	A0A1S2XDJ2	NA	NA	NA	NA
168	Ca3:4428935-4449272	XP_004487728.1	uncharacterized protein LOC101496141	A0A1S2XDN0	NA	NA	NA	NA
169	Ca3:3712863-3733211	XP_004487728.1	uncharacterized protein LOC101496141	A0A1S2XDN0	NA	NA	NA	NA
170	Ca1:17512316-17532592	XP_004487795.1	protein FAR1-RELATED SEQUENCE 11-like	A0A1S2XG38	NA	NA	NA	NA
171	Ca1:17512363-17532592	XP_004487795.1	protein FAR1-RELATED SEQUENCE 11-like	A0A1S2XG38	NA	NA	NA	NA
172	Ca1:17759013-17779301	XP_004487820.1	phospholipase D zeta 1	A0A1S2XDW0	0	0	0	0
173	Ca1:17801779-17822218	XP_004487822.1	exopolygalacturonase-like	A0A1S2XDX3	0	0	0	0
174	Ca1:17804246-17824447	XP_004487822.1	exopolygalacturonase-like	A0A1S2XDX3	0	0	0	0
175	Ca1:18007134-18027813	XP_004487837.2	pentatricopeptide repeat-containing protein At5g50990	A0A1S2XDX0	NA	NA	NA	NA
176	Ca1:17997210-18017569	XP_004487837.2	pentatricopeptide repeat-containing protein At5g50990	A0A1S2XDX0	NA	NA	NA	NA
177	Ca1:18040223-18060753	XP_004487840.1	putative E3 ubiquitin-protein ligase LIN-1	A0A1S2XDY1	NA	NA	NA	NA
178	Ca1:18040223-18060667	XP_004487840.1	putative E3 ubiquitin-protein ligase LIN-1	A0A1S2XDY1	NA	NA	NA	NA
179	Ca1:18422412-18443149	XP_004487878.1	uncharacterized protein LOC113783891	A0A1S2XE05	NA	NA	NA	NA
180	Ca1:18434574-18454955	XP_004487878.1	uncharacterized protein LOC113783891	A0A1S2XE05	NA	NA	NA	NA
181	Ca1:19168502-19189303	XP_004487933.1	cellulose synthase-like protein D1	A0A1S2XE57	NA	NA	NA	NA
182	Ca1:19172751-19192965	XP_004487933.1	cellulose synthase-like protein D1	A0A1S2XE57	NA	NA	NA	NA
183	Ca1:19355075-19375539	XP_004487947.1	pentatricopeptide repeat-containing protein At2g18940, chl	A0A1S2XE66	NA	NA	NA	NA
184	Ca1:22120643-22140887	XP_004488029.1	transmembrane protein 230-like	A0A1S2XEB4	NA	NA	NA	NA
185	Ca1:22732499-22752835	XP_004488065.1	nucleosome assembly protein 1;3-like isoform X1	A0A1S2XGL0	NA	NA	NA	NA
186	Ca1:23297443-23318558	XP_004488086.1	pentatricopeptide repeat-containing protein At2g06000	A0A1S2XEF7	NA	NA	NA	NA
187	Ca1:23936004-23956364	XP_004488110.1	metal tolerance protein 1-like	A0A1S2XEH5	NA	NA	NA	NA
188	Ca1:23936004-23956481	XP_004488110.1	metal tolerance protein 1-like	A0A1S2XEH5	NA	NA	NA	NA
189	Ca1:24041710-24061986	XP_004488111.1	20 kDa chaperonin, chloroplastic-like	A0A1S2XHG2	NA	NA	NA	NA
190	Ca1:24835353-24855811	XP_004488154.1	E3 ubiquitin-protein ligase ATL4-like	A0A1S2XHI7	NA	NA	NA	NA
191	scaffold1490:86742-107229	XP_004488162.1	uncharacterized protein LOC101488809	A0A1S2XEL8	NA	NA	NA	NA
192	Ca1:24436156-24458136	XP_004488165.2	ribulose-phosphate 3-epimerase, cytoplasmic isoform-like,	A0A1S2XHJ8	0	0	0	0
193	Ca4:29977298-29997604	XP_004488169.2	uncharacterized protein LOC101491709	A0A1S2XEM2	NA	NA	NA	NA
194	Ca4:29977348-29997930	XP_004488169.2	uncharacterized protein LOC101491709	A0A1S2XEM2	NA	NA	NA	NA
195	Ca4:29977349-29997604	XP_004488169.2	uncharacterized protein LOC101491709	A0A1S2XEM2	NA	NA	NA	NA
196	Ca1:25412601-25432893	XP_004488181.1	guanosine deaminase-like isoform X2	A0A1S2XHK8	NA	NA	NA	NA
197	Ca1:25461087-25481479	XP_004488184.1	aspartic proteinase-like isoform X1	A0A1S2XEN2	NA	NA	NA	NA
198	Ca1:25684428-25704669	XP_004488187.1	CBL-interacting serine/threonine-protein kinase 1-like iso	A0A1S2XHL2	0	0	0	0
199	Ca1:26709938-26730562	XP_004488221.1	DDB1- and CUL4-associated factor 4 isoform X1	A0A1S2XHN4	NA	NA	NA	NA
200	Ca1:26710166-26730562	XP_004488221.1	DDB1- and CUL4-associated factor 4 isoform X1	A0A1S2XHN4	NA	NA	NA	NA
201	Ca1:26906655-26927000	XP_004488235.1	pentatricopeptide repeat-containing protein At2g37230	A0A1S2XGY9	NA	NA	NA	NA
202	Ca1:26911151-26931522	XP_004488235.1	pentatricopeptide repeat-containing protein At2g37230	A0A1S2XGY9	NA	NA	NA	NA
203	Ca1:27112066-27132289	XP_004488250.2	uncharacterized protein LOC101494840	A0A1S2XGZ7	NA	NA	NA	NA
204	Ca1:27109235-27129724	XP_004488250.2	uncharacterized protein LOC101494840	A0A1S2XGZ7	NA	NA	NA	NA
205	Ca1:27105106-27125324	XP_004488250.2	uncharacterized protein LOC101494840	A0A1S2XGZ7	NA	NA	NA	NA
206	Ca1:28313205-28334094	XP_004488271.1	BTB/POZ domain-containing protein At1g30440	A0A1S2XH12	NA	NA	NA	NA
207	Ca1:27784238-27804456	XP_004488297.1	MADS-box protein FLOWERING LOCUS C-like	A0A1S2XEX6	NA	NA	NA	NA
208	Ca1:27785247-27805504	XP_004488297.1	MADS-box protein FLOWERING LOCUS C-like	A0A1S2XEX6	NA	NA	NA	NA
209	Ca1:27787871-27808092	XP_004488297.1	MADS-box protein FLOWERING LOCUS C-like	A0A1S2XEX6	NA	NA	NA	NA
210	scaffold167:19346-39621	XP_004488346.1	uncharacterized protein LOC101505488	A0A1S2XF07	NA	NA	NA	NA
211	Ca7:23576941-23597280	XP_004488438.1	uncharacterized protein LOC101488812	A0A1S2XI06	NA	NA	NA	NA
212	Ca1:34149828-34170046	XP_004488451.1	E3 ubiquitin-protein ligase brl2-like	A0A1S2XF79	0	0	0	0
213	Ca1:34153213-34173459	XP_004488451.1	E3 ubiquitin-protein ligase brl2-like	A0A1S2XF79	0	0	0	0
214	Ca1:34291814-34312027	XP_004488459.1	putative pentatricopeptide repeat-containing protein At1g0	A0A1S2XF91	NA	NA	NA	NA
215	Ca1:34467269-34487648	XP_004488469.1	uncharacterized protein LOC101501423	A0A1S2XI22	NA	NA	NA	NA
216	Ca1:35732638-35752887	XP_004488502.1	uncharacterized protein LOC101514959 isoform X1	A0A1S2XFC5	NA	NA	NA	NA
217	Ca1:37346880-37367319	XP_004488532.1	chaperone protein dnaJ 49-like	A0A1S2XHG1	0	0	0	0
218	Ca1:37057011-37077282	XP_004488541.1	zinc finger A20 and AN1 domain-containing stress-associate	A0A1S2XHG6	NA	NA	NA	NA
219	Ca1:38259402-38280017	XP_004488573.1	E3 ubiquitin-protein ligase RNF181-like	A0A1S2XHI8	NA	NA	NA	NA
220	Ca1:40126258-40146462	XP_004488612.1	DEAD-box ATP-dependent RNA helicase 47, mitochondrial	A0A1S2XID5	NA	NA	NA	NA
221	Ca1:8071-28325	XP_004488624.1	uncharacterized protein PB18E9.04c-like	A0A1S2XHM4	NA	NA	NA	NA
222	Ca1:8442-28673	XP_004488624.1	uncharacterized protein PB18E9.04c-like	A0A1S2XHM4	NA	NA	NA	NA
223	Ca1:8788-30370	XP_004488624.1	uncharacterized protein PB18E9.04c-like	A0A1S2XHM4	NA	NA	NA	NA
224	Ca1:9414-30370	XP_004488624.1	uncharacterized protein PB18E9.04c-like	A0A1S2XHM4	NA	NA	NA	NA
225	Ca1:13192-34390	XP_004488624.1	uncharacterized protein PB18E9.04c-like	A0A1S2XHM4	NA	NA	NA	NA
226	Ca1:40578377-40598848	XP_004488657.1	uncharacterized protein LOC101496473	A0A1S2XIF4	NA	NA	NA	NA
227	Ca1:40579935-40600332	XP_004488657.1	uncharacterized protein LOC101496473	A0A1S2XIF4	NA	NA	NA	NA
228	Ca1:41044865-41065163	XP_004488683.1	F-box/FBD/LRR-repeat protein At3g14710-like isoform X1	A0A1S2XFQ9	NA	NA	NA	NA
229	Ca1:41045287-41066047	XP_004488683.1	F-box/FBD/LRR-repeat protein At3g14710-like isoform X1	A0A1S2XFQ9	NA	NA	NA	NA
230	Ca1:40735432-40756160	XP_004488694.1	F-box protein At1g80960-like	A0A1S2XIJ2	NA	NA	NA	NA
231	Ca1:41882384-41902705	XP_004488740.1	protein RICE SALT SENSITIVE 3	A0A1S2XIM0	NA	NA	NA	NA
232	Ca1:41882912-41903479	XP_004488740.1	protein RICE SALT SENSITIVE 3	A0A1S2XIM0	NA	NA	NA	NA
233	Ca1:41930414-41950697	XP_004488745.1	D-amino-acid transaminase, chloroplastic-like	A0A1S2XHW4	0	0	0	0
234	Ca1:41974197-41994527	XP_004488747.1	ethylene-responsive transcription factor 4	A0A1S2XFW7	NA	NA	NA	NA
235	Ca1:42411368-42431872	XP_004488769.1	SKP1-like protein 14	A0A1S2XIN8	0	0	0	0
236	Ca1:43594888-43615183	XP_004488816.1	DNA polymerase zeta processivity subunit isoform X1	A0A1S2XIT0	NA	NA	NA	NA
237	Ca1:43883170-43903494	XP_004488840.1	rho GTPase-activating protein gacF	A0A1S2XI41	NA	NA	NA	NA
238	Ca1:43949474-43969719	XP_004488843.1	NAC domain-containing protein 21/22	A0A1S2XIU5	NA	NA	NA	NA
239	Ca1:44096347-44116736	XP_004488854.1	uncharacterized protein LOC101507337 isoform X1	A0A1S2XG62	NA	NA	NA	NA
240	Ca1:44064075-44084544	XP_004488886.1	uncharacterized protein LOC101493579, partial	A0A1S2XG77	NA	NA	NA	NA
241	Ca1:44053176-44073809	XP_004488886.1	uncharacterized protein LOC101493579, partial	A0A1S2XG77	NA	NA	NA	NA
242	Ca1:46452153-46472472	XP_004488952.1	sugar transport protein 7-like isoform X1	A0A1S2XJ14	NA	NA	NA	NA
243	Ca1:46452083-46472413	XP_004488952.1	sugar transport protein 7-like isoform X1	A0A1S2XJ14	NA	NA	NA	NA
244	Ca1:46452083-46472420	XP_004488952.1	sugar transport protein 7-like isoform X1	A0A1S2XJ14	NA	NA	NA	NA
245	Ca1:46452083-46472410	XP_004488952.1	sugar transport protein 7-like isoform X1	A0A1S2XJ14	NA	NA	NA	NA
246	Ca1:46521522-46541971	XP_004488960.1	ethylene-responsive transcription factor ERF027-like	A0A1S2XGC4	NA	NA	NA	NA
247	Ca1:47179590-47200196	XP_004488999.1	probable LRR receptor-like serine/threonine-protein kinase	A0A1S2XID6	NA	NA	NA	NA
248	Ca1:47179592-47200196	XP_004488999.1	probable LRR receptor-like serine/threonine-protein kinase	A0A1S2XID6	NA	NA	NA	NA
249	Ca1:47179596-47200196	XP_004488999.1	probable LRR receptor-like serine/threonine-protein kinase	A0A1S2XID6	NA	NA	NA	NA
250	Ca1:47179598-47200196	XP_004488999.1	probable LRR receptor-like serine/threonine-protein kinase	A0A1S2XID6	NA	NA	NA	NA
251	Ca1:47179623-47200196	XP_004488999.1	probable LRR receptor-like serine/threonine-protein kinase	A0A1S2XID6	NA	NA	NA	NA
252	Ca1:47304479-47324721	XP_004489005.1	uncharacterized protein LOC101489138	A0A1S2XIE1	NA	NA	NA	NA
253	Ca1:48020070-48040474	XP_004489044.1	nucleolar GTP-binding protein 1-like	A0A1S2XGK5	0	0	0	0
254	Ca1:48051573-48072445	XP_004489049.1	uncharacterized protein LOC101503450	A0A1S2XGL4	NA	NA	NA	NA
255	Ca1:48184582-48204790	XP_004489059.1	ERBB-3 BINDING PROTEIN 1-like isoform X1	A0A1S2XGM2	NA	NA	NA	NA
256	Ca1:19907105-19927530	XP_004489077.2	protein MAIN-LIKE 1-like	A0A1S2XGN1	NA	NA	NA	NA
257	Ca2:152087-172302	XP_004489105.1	pentatricopeptide repeat-containing protein At4g19890	A0A1S2XGP3	NA	NA	NA	NA
258	Ca2:157380-177838	XP_004489105.1	pentatricopeptide repeat-containing protein At4g19890	A0A1S2XGP3	NA	NA	NA	NA
259	Ca2:152089-172302	XP_004489105.1	pentatricopeptide repeat-containing protein At4g19890	A0A1S2XGP3	NA	NA	NA	NA
260	Ca2:152091-172302	XP_004489105.1	pentatricopeptide repeat-containing protein At4g19890	A0A1S2XGP3	NA	NA	NA	NA
261	Ca2:157204-177838	XP_004489105.1	pentatricopeptide repeat-containing protein At4g19890	A0A1S2XGP3	NA	NA	NA	NA
262	Ca2:182436-203019	XP_004489107.1	60S ribosomal protein L19-1	A0A1S2XIK5	0	0	0	0
263	Ca2:893569-913862	XP_004489134.1	vesicle transport protein GOT1	A0A1S2XGR5	NA	NA	NA	NA
264	Ca2:1095217-1115460	XP_004489156.1	aldose 1-epimerase-like	A0A1S2XJG9	0	0	0	0
265	Ca2:1582389-1603067	XP_004489183.1	pyruvate kinase, cytosolic isozyme	A0A1S2XJJ5	0	0	0	0
266	Ca2:1582389-1603070	XP_004489183.1	pyruvate kinase, cytosolic isozyme	A0A1S2XJJ5	0	0	0	0
267	Ca2:1592643-1612998	XP_004489187.1	sphingoid long-chain bases kinase 1	A0A1S2XGW5	NA	NA	NA	NA
268	Ca2:1643063-1663753	XP_004489193.1	protein DETOXIFICATION 9-like	A0A1S2XJK4	NA	NA	NA	NA
269	Ca2:1774757-1795030	XP_004489219.1	P24 oleosin	A0A1S2XJM3	NA	NA	NA	NA
270	Ca2:1774757-1795053	XP_004489219.1	P24 oleosin	A0A1S2XJM3	NA	NA	NA	NA
271	Ca2:1774757-1795062	XP_004489219.1	P24 oleosin	A0A1S2XJM3	NA	NA	NA	NA
272	Ca2:1802789-1822993	XP_004489224.1	pentatricopeptide repeat-containing protein At5g40400	A0A1S2XGZ9	NA	NA	NA	NA
273	Ca2:1802792-1822993	XP_004489224.1	pentatricopeptide repeat-containing protein At5g40400	A0A1S2XGZ9	NA	NA	NA	NA
274	Ca2:2056856-2077065	XP_004489260.1	uncharacterized protein LOC101494530	A0A1S2XJQ7	NA	NA	NA	NA
275	Ca2:2454593-2474965	XP_004489302.1	potassium transporter 8-like isoform X1	A0A1S2XH63	NA	NA	NA	NA
276	Ca2:2586937-2607245	XP_004489324.1	uncharacterized protein LOC101492477	A0A1S2XH80	NA	NA	NA	NA
277	Ca2:2680714-2701148	XP_004489340.1	CRM-domain containing factor CFM2, chloroplastic isoform X	A0A1S2XH88	NA	NA	NA	NA
278	Ca2:2681261-2701513	XP_004489340.1	CRM-domain containing factor CFM2, chloroplastic isoform X	A0A1S2XH88	NA	NA	NA	NA
279	Ca2:2856558-2876810	XP_004489358.1	inactive LRR receptor-like serine/threonine-protein kinase	A0A1S2XHA2	NA	NA	NA	NA
280	Ca2:3298505-3319010	XP_004489387.1	thyroid adenoma-associated protein homolog isoform X1	A0A1S2XHD2	NA	NA	NA	NA
281	Ca2:3298505-3319081	XP_004489387.1	thyroid adenoma-associated protein homolog isoform X1	A0A1S2XHD2	NA	NA	NA	NA
282	Ca2:3302219-3322468	XP_004489388.1	DExH-box ATP-dependent RNA helicase DExH18, mitochondrial-	A0A1S2XK03	NA	NA	NA	NA
283	Ca2:3807901-3828236	XP_004489440.1	uncharacterized protein LOC101502289	A0A1S2XHH8	NA	NA	NA	NA
284	Ca2:3819707-3839982	XP_004489440.1	uncharacterized protein LOC101502289	A0A1S2XHH8	NA	NA	NA	NA
285	Ca2:4008790-4029673	XP_004489467.1	phenolic glucoside malonyltransferase 1-like	A0A1S2XHK5	NA	NA	NA	NA
286	Ca2:4316519-4336748	XP_004489504.1	UDP-glycosyltransferase 83A1-like	A0A1S2XHM0	NA	NA	NA	NA
287	Ca2:4534355-4554762	XP_004489516.1	copper transport protein ATX1-like	A0A1S2XJF3	NA	NA	NA	NA
288	Ca2:4627360-4647562	XP_004489520.1	exocyst complex component EXO70E2	A0A1S2XKA4	NA	NA	NA	NA
289	Ca2:5155362-5175698	XP_004489553.1	glycerol-3-phosphate dehydrogenase	A0A1S2XHR0	0	0	0	0
290	Ca2:5403905-5424409	XP_004489586.1	uncharacterized protein LOC101497905	A0A1S2XHU8	NA	NA	NA	NA
291	Ca2:5503000-5523380	XP_004489597.1	probable inactive leucine-rich repeat receptor-like protei	A0A1S2XJK7	NA	NA	NA	NA
292	Ca2:5938239-5958459	XP_004489645.1	probable arabinosyltransferase ARAD1	A0A1S2XHZ2	NA	NA	NA	NA
293	Ca2:6921451-6942001	XP_004489722.1	uncharacterized protein LOC101515060	A0A1S2XKP3	NA	NA	NA	NA
294	Ca2:7746343-7766754	XP_004489774.1	BTB/POZ domain-containing protein At1g67900-like	A0A1S2XJY1	NA	NA	NA	NA
295	Ca2:8143512-8164326	XP_004489803.1	protein trichome birefringence-like 2	A0A1S2XJZ5	NA	NA	NA	NA
296	scaffold916:122831-144874	XP_004489841.1	uncharacterized protein LOC101500282	A0A1S2XK17	NA	NA	NA	NA
297	Ca2:8526054-8546373	XP_004489866.1	WPP domain-associated protein	A0A1S2XL03	NA	NA	NA	NA
298	Ca4:18441008-18462661	XP_004489869.1	uncharacterized protein LOC101510316	A0A1S2XK43	NA	NA	NA	NA
299	Ca4:18441008-18461329	XP_004489869.1	uncharacterized protein LOC101510316	A0A1S2XK43	NA	NA	NA	NA
300	Ca2:8752375-8772815	XP_004489870.1	protein trichome birefringence-like 43	A0A1S2XIH2	NA	NA	NA	NA
301	Ca2:9489165-9509466	XP_004489888.2	DNA polymerase lambda-like	A0A1S2XII8	0	0	0	0
302	Ca4:24833655-24854147	XP_004489898.2	uncharacterized protein LOC101495285	A0A1S2XIJ9	NA	NA	NA	NA
303	Ca2:9824438-9844844	XP_004489900.1	uncharacterized oxidoreductase At4g09670-like	A0A1S2XIK8	NA	NA	NA	NA
304	Ca2:9979894-10001126	XP_004489921.1	uncharacterized protein LOC101502811	A0A1S2XIM4	0	0	0	0
305	Ca2:10264738-10285560	XP_004489948.1	serine/threonine-protein phosphatase PP2A catalytic subuni	A0A1S2XIP6	0	0	0	0
306	Ca2:10446515-10467058	XP_004489958.1	LEAF RUST 10 DISEASE-RESISTANCE LOCUS RECEPTOR-LIKE PROTEI	A0A1S2XIQ3	NA	NA	NA	NA
307	Ca2:10867164-10887730	XP_004489970.1	uncharacterized protein LOC101493268 isoform X1	A0A1S2XIR7	NA	NA	NA	NA
308	Ca2:10867164-10887484	XP_004489970.1	uncharacterized protein LOC101493268 isoform X1	A0A1S2XIR7	NA	NA	NA	NA
309	Ca8:5067778-5088370	XP_004489984.1	uncharacterized protein LOC101498803	A0A1S2XLA1	NA	NA	NA	NA
310	Ca8:5068959-5089456	XP_004489984.1	uncharacterized protein LOC101498803	A0A1S2XLA1	NA	NA	NA	NA
311	Ca8:5067778-5089456	XP_004489984.1	uncharacterized protein LOC101498803	A0A1S2XLA1	NA	NA	NA	NA
312	Ca8:5068915-5089456	XP_004489984.1	uncharacterized protein LOC101498803	A0A1S2XLA1	NA	NA	NA	NA
313	Ca8:5068929-5089456	XP_004489984.1	uncharacterized protein LOC101498803	A0A1S2XLA1	NA	NA	NA	NA
314	scaffold227:89594-109830	XP_004489985.1	probable polygalacturonase At3g15720	A0A1S2XIS8	NA	NA	NA	NA
315	Ca2:11629688-11649979	XP_004490016.1	uncharacterized protein LOC101508923	A0A1S2XLD2	NA	NA	NA	NA
316	Ca2:11676910-11697167	XP_004490020.1	binding partner of ACD11 1	A0A1S2XKG3	NA	NA	NA	NA
317	Ca2:11766828-11787104	XP_004490026.1	F-box/kelch-repeat protein At1g26930-like	A0A1S2XIX5	NA	NA	NA	NA
318	Ca2:11474673-11495499	XP_004490050.1	cytosolic sulfotransferase 13-like	A0A1S2XLF8	NA	NA	NA	NA
319	Ca2:11474834-11495499	XP_004490050.1	cytosolic sulfotransferase 13-like	A0A1S2XLF8	NA	NA	NA	NA
320	Ca6:19725252-19746131	XP_004490105.1	protein MAIN-LIKE 2-like	A0A1S2XLJ9	NA	NA	NA	NA
321	Ca2:12592092-12612362	XP_004490107.1	uncharacterized protein LOC101511498	A0A1S2XJ36	NA	NA	NA	NA
322	Ca7:47118922-47139329	XP_004490110.1	uncharacterized protein LOC101513436	A0A1S2XKN1	NA	NA	NA	NA
323	Ca2:28250986-28271466	XP_004490113.1	uncharacterized protein LOC101514411	A0A1S2XLK5	NA	NA	NA	NA
324	scaffold2617:392136-412511	XP_004490113.1	uncharacterized protein LOC101514411	A0A1S2XLK5	NA	NA	NA	NA
325	Ca2:13410312-13430659	XP_004490129.1	uncharacterized protein At5g01610	A0A1S2XKP6	NA	NA	NA	NA
326	Ca2:13737665-13758162	XP_004490153.1	pentatricopeptide repeat-containing protein At2g20540-like	A0A1S2XJ67	NA	NA	NA	NA
327	Ca2:12247226-12267753	XP_004490157.1	beta-glucosidase 24-like	A0A1S2XJ76	0	0	0	0
328	Ca2:14087472-14107956	XP_004490171.1	uncharacterized protein LOC101505498	A0A1S2XJ86	NA	NA	NA	NA
329	Ca2:16679329-16699743	XP_004490265.1	phosphatidylinositol 4-kinase gamma 5-like	A0A1S2XJG0	NA	NA	NA	NA
330	Ca2:16679400-16699743	XP_004490265.1	phosphatidylinositol 4-kinase gamma 5-like	A0A1S2XJG0	NA	NA	NA	NA
331	Ca2:18410854-18431337	XP_004490320.1	serotonin N-acetyltransferase 2, chloroplastic	A0A1S2XM04	NA	NA	NA	NA
332	Ca1:27874411-27895317	XP_004490351.1	uncharacterized protein LOC101493049	A0A1S2XL75	NA	NA	NA	NA
333	Ca1:27874411-27894670	XP_004490351.1	uncharacterized protein LOC101493049	A0A1S2XL75	NA	NA	NA	NA
334	Ca1:27875027-27895317	XP_004490351.1	uncharacterized protein LOC101493049	A0A1S2XL75	NA	NA	NA	NA
335	Ca1:27874425-27894670	XP_004490351.1	uncharacterized protein LOC101493049	A0A1S2XL75	NA	NA	NA	NA
336	Ca1:27875090-27895317	XP_004490351.1	uncharacterized protein LOC101493049	A0A1S2XL75	NA	NA	NA	NA
337	Ca2:20005497-20025752	XP_004490360.1	zinc finger CCCH domain-containing protein 15 homolog	A0A1S2XJP6	NA	NA	NA	NA
338	Ca3:10995074-11015386	XP_004490415.1	uncharacterized protein LOC101493050	A0A1S2XJS3	NA	NA	NA	NA
339	scaffold167:1-20719	XP_004490415.1	uncharacterized protein LOC101493050	A0A1S2XJS3	NA	NA	NA	NA
340	Ca2:22894786-22915253	XP_004490442.1	beta carbonic anhydrase 5, chloroplastic isoform X2	A0A1S2XJU5	0	0	0	0
341	Ca2:22977926-22998572	XP_004490444.1	uncharacterized protein LOC101502408	A0A1S2XM94	NA	NA	NA	NA
342	Ca4:29978962-29999954	XP_004490485.1	uncharacterized protein LOC101488485	A0A1S2XLH1	NA	NA	NA	NA
343	Ca6:49081080-49101398	XP_004490501.1	sucrose transport protein SUC4 isoform X1	A0A1S2XJY7	NA	NA	NA	NA
344	Ca2:25818101-25838716	XP_004490618.1	mitogen-activated protein kinase kinase kinase 18	A0A1S2XLS5	NA	NA	NA	NA
345	Ca2:26026351-26046568	XP_004490632.1	ubiquitin-activating enzyme E1 1	A0A1S2XKC4	0	0	0	0
346	Ca2:26716416-26736740	XP_004490671.1	uncharacterized protein LOC101502083	A0A1S2XLX0	NA	NA	NA	NA
347	Ca2:27758730-27778970	XP_004490736.1	metal tolerance protein 4-like	A0A1S2XKI4	NA	NA	NA	NA
348	Ca2:28090228-28110490	XP_004490774.1	protein SET DOMAIN GROUP 40 isoform X1	A0A1S2XKM6	NA	NA	NA	NA
349	Ca2:28167280-28187574	XP_004490785.1	UTP--glucose-1-phosphate uridylyltransferase	A0A1S2XKM3	0	0	0	0
350	Ca2:28566921-28587171	XP_004490807.1	calcium-binding protein CML24	A0A1S2XKS7	0	0	0	0
351	Ca2:29186586-29206865	XP_004490840.1	PHD finger protein MALE MEIOCYTE DEATH 1	A0A1S2XKS0	NA	NA	NA	NA
352	Ca2:29186051-29206866	XP_004490840.1	PHD finger protein MALE MEIOCYTE DEATH 1	A0A1S2XKS0	NA	NA	NA	NA
353	Ca2:28546997-28567396	XP_004490842.1	uncharacterized protein LOC101508725	A0A1S2XKR1	NA	NA	NA	NA
354	Ca2:29527985-29548470	XP_004490862.1	transcription factor MYB3-like	A0A1S2XKT4	NA	NA	NA	NA
355	Ca2:30168405-30188611	XP_004490928.1	rop guanine nucleotide exchange factor 7-like	A0A1S2XL10	NA	NA	NA	NA
356	Ca2:30248507-30268906	XP_004490932.1	uncharacterized protein LOC101514319 isoform X2	A0A1S2XMG6	NA	NA	NA	NA
357	Ca2:30685793-30706048	XP_004490989.1	FACT complex subunit SSRP1-like	A0A1S2XNE5	NA	NA	NA	NA
358	Ca2:31204181-31224615	XP_004491001.1	PRA1 family protein B3	A0A1S2XL37	NA	NA	NA	NA
359	Ca7:10172176-10192493	XP_004491017.1	uncharacterized protein At5g39865-like	A0A1S2XL52	NA	NA	NA	NA
360	Ca2:30855742-30875991	XP_004491031.1	zinc finger CCCH domain-containing protein 29	A0A1S2XL92	NA	NA	NA	NA
361	Ca7:13556010-13576472	XP_004491035.1	tRNA threonylcarbamoyladenosine dehydratase 2-like isoform	A0A1S2XMP1	NA	NA	NA	NA
362	Ca7:13556591-13576869	XP_004491035.1	tRNA threonylcarbamoyladenosine dehydratase 2-like isoform	A0A1S2XMP1	NA	NA	NA	NA
363	Ca2:31300563-31320805	XP_004491040.1	uncharacterized protein LOC101492050	A0A1S2XL72	NA	NA	NA	NA
364	Ca2:31300563-31320827	XP_004491040.1	uncharacterized protein LOC101492050	A0A1S2XL72	NA	NA	NA	NA
365	Ca2:31380887-31401178	XP_004491048.1	peroxidase P7	A0A1S2XLA7	0	0	0	0
366	Ca2:32285681-32306047	XP_004491128.1	receptor-like protein EIX2 isoform X1	A0A1S2XMV3	NA	NA	NA	NA
367	Ca2:32328609-32348972	XP_004491130.1	receptor-like protein EIX1 isoform X1	A0A1S2XLE4	NA	NA	NA	NA
368	Ca2:32482816-32503088	XP_004491140.1	ubiquitin carboxyl-terminal hydrolase 13-like	A0A1S2XMW1	NA	NA	NA	NA
369	Ca2:32858537-32878741	XP_004491183.1	ETHYLENE INSENSITIVE 3-like 1 protein	A0A1S2XLJ7	0	0	0	0
370	Ca2:33342876-33363333	XP_004491231.1	calcium-dependent protein kinase 17-like	A0A1S2XLN7	0	0	0	0
371	Ca2:33788493-33808933	XP_004491279.1	oxygen-evolving enhancer protein 2, chloroplastic-like	A0A1S2XLR7	0	0	0	0
372	Ca2:33926096-33946433	XP_004491286.1	anthocyanidin 3-O-glucosyltransferase 2	A0A067XVB9	GO:0008152~metabolic process,	0	GO:0016758~transferase activity, transferring hexosyl groups,	IPR002213:UDP-glucuronosyl/UDP-glucosyltransferase,
373	Ca2:33926105-33946433	XP_004491286.1	anthocyanidin 3-O-glucosyltransferase 2	A0A067XVB9	GO:0008152~metabolic process,	0	GO:0016758~transferase activity, transferring hexosyl groups,	IPR002213:UDP-glucuronosyl/UDP-glucosyltransferase,
374	Ca2:33927812-33948141	XP_004491286.1	anthocyanidin 3-O-glucosyltransferase 2	A0A067XVB9	GO:0008152~metabolic process,	0	GO:0016758~transferase activity, transferring hexosyl groups,	IPR002213:UDP-glucuronosyl/UDP-glucosyltransferase,
375	Ca2:33926135-33946433	XP_004491286.1	anthocyanidin 3-O-glucosyltransferase 2	A0A067XVB9	GO:0008152~metabolic process,	0	GO:0016758~transferase activity, transferring hexosyl groups,	IPR002213:UDP-glucuronosyl/UDP-glucosyltransferase,
376	Ca2:34538331-34558663	XP_004491359.1	small nuclear ribonucleoprotein-associated protein B	A0A1S2XM02	0	0	0	0
377	Ca2:34596154-34616384	XP_004491363.1	DNA polymerase I A, chloroplastic/mitochondrial-like	A0A1S2XND1	0	0	0	0
378	Ca2:34818403-34838659	XP_004491405.1	mitochondrial acidic protein MAM33	A0A1S2XM18	NA	NA	NA	NA
379	Ca2:34820404-34841240	XP_004491405.1	mitochondrial acidic protein MAM33	A0A1S2XM18	NA	NA	NA	NA
380	Ca2:34834313-34854667	XP_004491407.1	uncharacterized protein LOC101507780	A0A1S2XM15	NA	NA	NA	NA
381	Ca2:35197448-35217822	XP_004491455.1	uncharacterized protein LOC101494649	A0A1S2XPG0	NA	NA	NA	NA
382	Ca2:35458002-35478403	XP_004491494.1	uncharacterized protein LOC101507781 isoform X1	A0A1S2XNM1	NA	NA	NA	NA
383	Ca2:35534181-35554864	XP_004491510.1	putative pentatricopeptide repeat-containing protein At5g1	A0A1S2XMA6	NA	NA	NA	NA
384	Ca2:35591513-35611877	XP_004491518.1	uncharacterized protein LOC101515076	A0A1S2XMA8	NA	NA	NA	NA
385	Ca2:35944551-35964864	XP_004491559.1	F-box protein SNE	A0A1S2XPM9	NA	NA	NA	NA
386	Ca2:36321805-36342083	XP_004491628.1	transmembrane 9 superfamily member 12-like	A0A1S2XMJ2	NA	NA	NA	NA
387	Ca2:36375665-36396593	XP_004491638.1	protein ROOT HAIR SPECIFIC 17	A0A1S2XML7	NA	NA	NA	NA
388	Ca3:442668-462967	XP_004491698.1	F-box/kelch-repeat protein At3g23880-like	A0A1S2XMR1	NA	NA	NA	NA
389	Ca3:539632-560021	XP_004491705.1	uncharacterized protein LOC101492945	A0A1S2XMR0	NA	NA	NA	NA
390	Ca3:546942-567281	XP_004491705.1	uncharacterized protein LOC101492945	A0A1S2XMR0	NA	NA	NA	NA
391	Ca3:539638-560021	XP_004491705.1	uncharacterized protein LOC101492945	A0A1S2XMR0	NA	NA	NA	NA
392	Ca3:539652-560024	XP_004491705.1	uncharacterized protein LOC101492945	A0A1S2XMR0	NA	NA	NA	NA
393	Ca3:1900472-1920900	XP_004491744.1	U4/U6 small nuclear ribonucleoprotein Prp31 homolog isofor	A0A1S2XMT8	0	0	0	0
394	Ca3:1910733-1930957	XP_004491744.1	U4/U6 small nuclear ribonucleoprotein Prp31 homolog isofor	A0A1S2XMT8	0	0	0	0
395	Ca3:1910733-1930989	XP_004491744.1	U4/U6 small nuclear ribonucleoprotein Prp31 homolog isofor	A0A1S2XMT8	0	0	0	0
396	Ca3:1910733-1931024	XP_004491744.1	U4/U6 small nuclear ribonucleoprotein Prp31 homolog isofor	A0A1S2XMT8	0	0	0	0
397	Ca3:2898331-2918998	XP_004491772.1	proline dehydrogenase 2, mitochondrial	A0A1S2XP60	0	0	0	0
398	Ca3:4151015-4171256	XP_004491814.1	uncharacterized protein At5g19025-like	A0A1S2XN02	NA	NA	NA	NA
399	Ca3:4152164-4172514	XP_004491814.1	uncharacterized protein At5g19025-like	A0A1S2XN02	NA	NA	NA	NA
400	Ca3:5092845-5113566	XP_004491878.1	chaperone protein ClpB3, chloroplastic isoform X1	A0A1S2XN31	NA	NA	NA	NA
401	Ca3:5210485-5230808	XP_004491883.1	BAG family molecular chaperone regulator 8, chloroplastic	A0A1S2XN37	NA	NA	NA	NA
402	Ca3:5653150-5673505	XP_004491902.1	DNA-directed RNA polymerase III subunit RPC6	A0A1S2XN66	0	0	0	0
403	Ca3:7232333-7252533	XP_004491952.1	phosphatidylinositol 4-kinase gamma 7-like	A0A1S2XPJ3	NA	NA	NA	NA
404	Ca3:8662819-8683302	XP_004491993.3	wall-associated receptor kinase-like 20	A0A1S2XNC9	NA	NA	NA	NA
405	Ca4:33892632-33913944	XP_004492012.1	ABC transporter F family member 4	A0A1S2XNE6	NA	NA	NA	NA
406	Ca6:112052-132280	XP_004492101.1	mucin-5AC-like	A0A1S2XNI8	NA	NA	NA	NA
407	Ca3:12133761-12154558	XP_004492114.1	pentatricopeptide repeat-containing protein At1g62930, chl	A0A1S2XNK6	NA	NA	NA	NA
408	Ca3:12135127-12155470	XP_004492114.1	pentatricopeptide repeat-containing protein At1g62930, chl	A0A1S2XNK6	NA	NA	NA	NA
409	Ca3:11920029-11940324	XP_004492120.1	uncharacterized protein LOC101497367	A0A1S2XQS5	NA	NA	NA	NA
410	Ca3:13843596-13863836	XP_004492162.1	ATP-dependent DNA helicase PIF1-like	A0A1S2XNS4	NA	NA	NA	NA
411	Ca3:13844306-13864528	XP_004492162.1	ATP-dependent DNA helicase PIF1-like	A0A1S2XNS4	NA	NA	NA	NA
412	Ca3:13843636-13863836	XP_004492162.1	ATP-dependent DNA helicase PIF1-like	A0A1S2XNS4	NA	NA	NA	NA
413	Ca3:13844718-13865016	XP_004492162.1	ATP-dependent DNA helicase PIF1-like	A0A1S2XNS4	NA	NA	NA	NA
414	Ca3:14193383-14214232	XP_004492175.1	tropinone reductase homolog At5g06060-like	A0A1S2XQ06	0	0	0	0
415	Ca3:14225647-14245914	XP_004492176.1	probable serine/threonine-protein kinase WNK6	A0A1S2XNQ2	NA	NA	NA	NA
416	Ca3:14801897-14822766	XP_004492190.1	hydroquinone glucosyltransferase	A0A067XT99	GO:0008152~metabolic process,	0	GO:0016758~transferase activity, transferring hexosyl groups,	IPR002213:UDP-glucuronosyl/UDP-glucosyltransferase,
417	Ca3:14804136-14824687	XP_004492190.1	hydroquinone glucosyltransferase	A0A067XT99	GO:0008152~metabolic process,	0	GO:0016758~transferase activity, transferring hexosyl groups,	IPR002213:UDP-glucuronosyl/UDP-glucosyltransferase,
418	Ca3:16940638-16960918	XP_004492272.1	uncharacterized protein LOC101506162	A0A1S2XNX8	0	0	0	0
419	Ca1:47232071-47252386	XP_004492284.1	uncharacterized protein LOC101511517	A0A1S2XP24	NA	NA	NA	NA
420	Ca1:47232619-47252937	XP_004492284.1	uncharacterized protein LOC101511517	A0A1S2XP24	NA	NA	NA	NA
421	Ca3:17306609-17327085	XP_004492317.1	CLAVATA3/ESR (CLE)-related protein TDIF-like	A0A1S2XP14	NA	NA	NA	NA
422	Ca3:18317953-18338213	XP_004492374.1	putative lipid-transfer protein DIR1	A0A1S2XP93	NA	NA	NA	NA
423	Ca3:18318449-18339114	XP_004492374.1	putative lipid-transfer protein DIR1	A0A1S2XP93	NA	NA	NA	NA
424	Ca3:18346226-18366444	XP_004492377.1	protein RETICULATA-RELATED 2, chloroplastic-like	A0A1S2XQG5	NA	NA	NA	NA
425	Ca3:18646062-18666422	XP_004492391.1	F-box/kelch-repeat protein At3g23880-like	A0A1S2XP71	NA	NA	NA	NA
426	Ca3:18811946-18832212	XP_004492403.1	protein RETICULATA-RELATED 3, chloroplastic-like	A0A1S2XRC8	NA	NA	NA	NA
427	Ca3:18815610-18836274	XP_004492403.1	protein RETICULATA-RELATED 3, chloroplastic-like	A0A1S2XRC8	NA	NA	NA	NA
428	Ca3:18815760-18836274	XP_004492403.1	protein RETICULATA-RELATED 3, chloroplastic-like	A0A1S2XRC8	NA	NA	NA	NA
429	Ca3:18811811-18832070	XP_004492403.1	protein RETICULATA-RELATED 3, chloroplastic-like	A0A1S2XRC8	NA	NA	NA	NA
430	Ca3:18812163-18832525	XP_004492403.1	protein RETICULATA-RELATED 3, chloroplastic-like	A0A1S2XRC8	NA	NA	NA	NA
431	Ca3:18811836-18832525	XP_004492403.1	protein RETICULATA-RELATED 3, chloroplastic-like	A0A1S2XRC8	NA	NA	NA	NA
432	Ca3:18811856-18832212	XP_004492403.1	protein RETICULATA-RELATED 3, chloroplastic-like	A0A1S2XRC8	NA	NA	NA	NA
433	Ca3:18811880-18832525	XP_004492403.1	protein RETICULATA-RELATED 3, chloroplastic-like	A0A1S2XRC8	NA	NA	NA	NA
434	Ca3:18811887-18832250	XP_004492403.1	protein RETICULATA-RELATED 3, chloroplastic-like	A0A1S2XRC8	NA	NA	NA	NA
435	Ca3:18815736-18836274	XP_004492403.1	protein RETICULATA-RELATED 3, chloroplastic-like	A0A1S2XRC8	NA	NA	NA	NA
436	Ca3:18811893-18832212	XP_004492403.1	protein RETICULATA-RELATED 3, chloroplastic-like	A0A1S2XRC8	NA	NA	NA	NA
437	Ca6:46886661-46907660	XP_004492422.1	T-complex protein 1 subunit beta	A0A1S2XQK0	NA	NA	NA	NA
438	Ca6:46888204-46908814	XP_004492422.1	T-complex protein 1 subunit beta	A0A1S2XQK0	NA	NA	NA	NA
439	Ca6:46888058-46908814	XP_004492422.1	T-complex protein 1 subunit beta	A0A1S2XQK0	NA	NA	NA	NA
440	Ca6:46888058-46908402	XP_004492422.1	T-complex protein 1 subunit beta	A0A1S2XQK0	NA	NA	NA	NA
441	Ca3:19392958-19413367	XP_004492429.1	protein yippee-like At3g08990 isoform X2	A0A1S2XQK5	NA	NA	NA	NA
442	Ca3:19476475-19496771	XP_004492443.1	vacuolar cation/proton exchanger 3	A0A1S2XPA8	NA	NA	NA	NA
443	Ca3:20170418-20190975	XP_004492498.1	receptor protein kinase-like protein ZAR1	A0A1S2XPF2	NA	NA	NA	NA
444	Ca3:20175100-20195786	XP_004492501.1	uncharacterized protein LOC101505842	A0A1S2XPF4	NA	NA	NA	NA
445	Ca3:20368810-20389394	XP_004492511.1	probable protein phosphatase 2C 65	A0A1S2XPG5	NA	NA	NA	NA
446	Ca3:20370280-20391479	XP_004492511.1	probable protein phosphatase 2C 65	A0A1S2XPG5	NA	NA	NA	NA
447	Ca3:20942343-20962729	XP_004492536.1	transcription factor SCREAM2-like	A0A1S2XPI9	NA	NA	NA	NA
448	Ca3:21305997-21326270	XP_004492565.1	vacuolar-sorting receptor 1-like	A0A1S2XQW9	NA	NA	NA	NA
449	Ca3:21308262-21328614	XP_004492565.1	vacuolar-sorting receptor 1-like	A0A1S2XQW9	NA	NA	NA	NA
450	Ca3:21516808-21537225	XP_004492590.1	BTB/POZ domain-containing protein At3g08570	A0A1S2XRT0	NA	NA	NA	NA
451	Ca3:21596632-21616861	XP_004492594.1	uncharacterized protein LOC101508628	A0A1S2XPR4	NA	NA	NA	NA
452	Ca3:21635867-21656076	XP_004492599.1	uncharacterized protein LOC101510020	A0A1S2XPP4	NA	NA	NA	NA
453	Ca3:21639546-21660285	XP_004492599.1	uncharacterized protein LOC101510020	A0A1S2XPP4	NA	NA	NA	NA
454	Ca3:21639858-21660285	XP_004492599.1	uncharacterized protein LOC101510020	A0A1S2XPP4	NA	NA	NA	NA
455	Ca3:21932476-21952939	XP_004492638.1	AT-hook motif nuclear-localized protein 7-like	A0A1S2XPR7	NA	NA	NA	NA
456	Ca3:22531574-22551959	XP_004492685.1	protein CELLULOSE SYNTHASE INTERACTIVE 3	A0A1S2XPZ0	NA	NA	NA	NA
457	Ca3:23387727-23408237	XP_004492776.1	probable receptor-like protein kinase At5g24010	A0A1S2XQ45	NA	NA	NA	NA
458	Ca3:23546581-23566888	XP_004492795.1	C-terminal binding protein AN	A0A1S2XQ49	NA	NA	NA	NA
459	Ca3:23699575-23720582	XP_004492813.1	wall-associated receptor kinase-like 1 isoform X1	A0A1S2XQ68	NA	NA	NA	NA
460	Ca3:23799275-23819479	XP_004492821.3	uncharacterized protein LOC101502623	A0A1S2XQ97	NA	NA	NA	NA
461	Ca3:24078179-24098414	XP_004492850.1	glutamine--fructose-6-phosphate aminotransferase	A0A1S2XQA8	0	0	0	0
462	Ca3:24086546-24106789	XP_004492852.1	protein TIC 20-II, chloroplastic	A0A1S2XQA7	NA	NA	NA	NA
463	Ca3:24491263-24511532	XP_004492904.1	trihelix transcription factor ASIL2-like	A0A1S2XQG4	NA	NA	NA	NA
464	Ca3:25020817-25041291	XP_004492949.1	putative pentatricopeptide repeat-containing protein At5g3	A0A1S2XQJ9	NA	NA	NA	NA
465	Ca3:25074985-25095393	XP_004492959.1	LEAF RUST 10 DISEASE-RESISTANCE LOCUS RECEPTOR-LIKE PROTEI	A0A1S2XQK9	NA	NA	NA	NA
466	Ca3:25094539-25115077	XP_004492962.1	pentatricopeptide repeat-containing protein At2g37320-like	A0A1S2XRU1	NA	NA	NA	NA
467	Ca3:25163499-25183826	XP_004492973.1	uncharacterized protein LOC101494443	A0A1S2XQL8	NA	NA	NA	NA
468	Ca3:25446769-25468923	XP_004492997.1	glycerophosphodiester phosphodiesterase GDPD1, chloroplast	A0A1S2XQM1	NA	NA	NA	NA
469	Ca3:25446769-25467787	XP_004492997.1	glycerophosphodiester phosphodiesterase GDPD1, chloroplast	A0A1S2XQM1	NA	NA	NA	NA
470	Ca3:25446769-25468185	XP_004492997.1	glycerophosphodiester phosphodiesterase GDPD1, chloroplast	A0A1S2XQM1	NA	NA	NA	NA
471	Ca3:25446769-25467778	XP_004492997.1	glycerophosphodiester phosphodiesterase GDPD1, chloroplast	A0A1S2XQM1	NA	NA	NA	NA
472	Ca3:25446769-25468074	XP_004492997.1	glycerophosphodiester phosphodiesterase GDPD1, chloroplast	A0A1S2XQM1	NA	NA	NA	NA
473	Ca3:25446769-25468041	XP_004492997.1	glycerophosphodiester phosphodiesterase GDPD1, chloroplast	A0A1S2XQM1	NA	NA	NA	NA
474	Ca3:25552436-25572753	XP_004493012.1	multifunctional methyltransferase subunit TRM112 homolog A	A0A1S2XQQ0	NA	NA	NA	NA
475	Ca3:22612169-22632528	XP_004493024.1	membrane protein of ER body 1-like	A0A1S2XQP1	NA	NA	NA	NA
476	Ca3:26155546-26175839	XP_004493102.1	calcium-binding mitochondrial carrier protein SCaMC-1-like	A0A1S2XQW0	NA	NA	NA	NA
477	Ca3:26172636-26193036	XP_004493106.1	ATP-dependent DNA helicase At3g02060, chloroplastic	A0A1S2XS48	NA	NA	NA	NA
478	Ca3:26215020-26235882	XP_004493111.1	protein SRC2 homolog	A0A1S2XSX5	NA	NA	NA	NA
479	Ca3:26215253-26235882	XP_004493111.1	protein SRC2 homolog	A0A1S2XSX5	NA	NA	NA	NA
480	Ca3:26388447-26409232	XP_004493127.1	protein FLOWERING LOCUS T isoform X1	A0A1S2XQW8	0	0	0	0
481	Ca3:26390370-26410616	XP_004493127.1	protein FLOWERING LOCUS T isoform X1	A0A1S2XQW8	0	0	0	0
482	Ca3:26388447-26409237	XP_004493127.1	protein FLOWERING LOCUS T isoform X1	A0A1S2XQW8	0	0	0	0
483	Ca3:26390394-26410616	XP_004493127.1	protein FLOWERING LOCUS T isoform X1	A0A1S2XQW8	0	0	0	0
484	Ca3:26388482-26409230	XP_004493127.1	protein FLOWERING LOCUS T isoform X1	A0A1S2XQW8	0	0	0	0
485	Ca3:26388502-26409238	XP_004493127.1	protein FLOWERING LOCUS T isoform X1	A0A1S2XQW8	0	0	0	0
486	Ca3:26388304-26409316	XP_004493127.1	protein FLOWERING LOCUS T isoform X1	A0A1S2XQW8	0	0	0	0
487	Ca3:26439597-26459826	XP_004493128.1	calcium load-activated calcium channel-like	A0A1S2XSZ0	NA	NA	NA	NA
488	Ca3:26546878-26567564	XP_004493141.1	thioredoxin-like 1-1, chloroplastic	A0A1S2XQZ2	NA	NA	NA	NA
489	Ca3:26546878-26567743	XP_004493141.1	thioredoxin-like 1-1, chloroplastic	A0A1S2XQZ2	NA	NA	NA	NA
490	Ca3:26763098-26783374	XP_004493176.1	cation/H(+) antiporter 15-like	A0A1S2XR21	NA	NA	NA	NA
491	Ca3:26773995-26794957	XP_004493176.1	cation/H(+) antiporter 15-like	A0A1S2XR21	NA	NA	NA	NA
492	Ca3:26858405-26878821	XP_004493189.1	binding partner of ACD11 1	A0A1S2XR17	NA	NA	NA	NA
493	Ca3:26952188-26972389	XP_004493200.1	pentatricopeptide repeat-containing protein At4g39530	A0A1S2XR36	NA	NA	NA	NA
494	Ca3:27313681-27334047	XP_004493240.1	uncharacterized protein 275	A0A1S2XR63	0	0	0	0
495	Ca3:27390429-27411047	XP_004493253.1	presenilin-like protein At1g08700 isoform X2	A0A1S2XR67	NA	NA	NA	NA
496	Ca3:27392805-27413072	XP_004493253.1	presenilin-like protein At1g08700 isoform X2	A0A1S2XR67	NA	NA	NA	NA
497	Ca3:27479347-27499694	XP_004493276.1	uncharacterized protein LOC101514435 isoform X2	A0A1S2XR82	NA	NA	NA	NA
498	Ca3:27699593-27719795	XP_004493296.1	probable protein S-acyltransferase 4	A0A1S2XSJ6	NA	NA	NA	NA
499	Ca3:28383126-28403342	XP_004493378.1	putative SWI/SNF-related matrix-associated actin-dependent	A0A1S2XRF2	NA	NA	NA	NA
500	Ca3:28384353-28406100	XP_004493378.1	putative SWI/SNF-related matrix-associated actin-dependent	A0A1S2XRF2	NA	NA	NA	NA
501	Ca3:28385792-28406100	XP_004493378.1	putative SWI/SNF-related matrix-associated actin-dependent	A0A1S2XRF2	NA	NA	NA	NA
502	Ca3:28384620-28406100	XP_004493378.1	putative SWI/SNF-related matrix-associated actin-dependent	A0A1S2XRF2	NA	NA	NA	NA
503	Ca3:28384353-28404645	XP_004493378.1	putative SWI/SNF-related matrix-associated actin-dependent	A0A1S2XRF2	NA	NA	NA	NA
504	Ca3:28702114-28722356	XP_004493408.1	regulatory protein NPR5-like	A0A1S2XRJ0	0	0	0	0
505	Ca3:21414524-21435006	XP_004493413.1	lycopene beta cyclase, chloroplastic	A0A1S2XST5	0	0	0	0
506	Ca4:9065533-9085821	XP_004493413.1	lycopene beta cyclase, chloroplastic	A0A1S2XST5	0	0	0	0
507	Ca3:28787372-28807674	XP_004493419.1	uncharacterized protein At5g39865-like	A0A1S2XRK0	NA	NA	NA	NA
508	Ca3:28976375-28996645	XP_004493439.1	GTP-binding protein BRASSINAZOLE INSENSITIVE PALE GREEN 2,	A0A1S2XTN3	NA	NA	NA	NA
509	Ca3:28977997-28998222	XP_004493439.1	GTP-binding protein BRASSINAZOLE INSENSITIVE PALE GREEN 2,	A0A1S2XTN3	NA	NA	NA	NA
510	Ca3:29012853-29033286	XP_004493445.1	glycosyltransferase-like At2g41451	A0A1S2XRM6	NA	NA	NA	NA
511	Ca3:29165058-29185354	XP_004493471.1	disease resistance protein RGA2	A0A1S2XTQ2	NA	NA	NA	NA
512	Ca3:29171127-29191418	XP_004493471.1	disease resistance protein RGA2	A0A1S2XTQ2	NA	NA	NA	NA
513	Ca3:29198844-29219333	XP_004493474.1	transcription initiation factor IIB	A0A1S2XRM4	0	0	0	0
514	Ca3:29198844-29219324	XP_004493474.1	transcription initiation factor IIB	A0A1S2XRM4	0	0	0	0
515	Ca3:29444128-29464667	XP_004493504.1	uncharacterized protein LOC101511203 isoform X1	A0A1S2XRP6	NA	NA	NA	NA
516	Ca3:29520813-29542339	XP_004493513.1	remorin 4.1-like	A0A1S2XRQ1	NA	NA	NA	NA
517	Ca3:29556939-29577380	XP_004493520.1	putative pentatricopeptide repeat-containing protein At5g5	A0A1S2XT03	NA	NA	NA	NA
518	scaffold720:251356-271664	XP_004493540.1	probably inactive leucine-rich repeat receptor-like protei	A0A1S2XRT2	NA	NA	NA	NA
519	scaffold720:251383-271664	XP_004493540.1	probably inactive leucine-rich repeat receptor-like protei	A0A1S2XRT2	NA	NA	NA	NA
520	Ca3:29849640-29869893	XP_004493560.1	FT-interacting protein 7-like	A0A1S2XTV7	NA	NA	NA	NA
521	Ca3:30637658-30658017	XP_004493672.1	pentatricopeptide repeat-containing protein At3g60050-like	A0A1S2XS33	NA	NA	NA	NA
522	Ca3:30640127-30660895	XP_004493672.1	pentatricopeptide repeat-containing protein At3g60050-like	A0A1S2XS33	NA	NA	NA	NA
523	Ca3:30637667-30658017	XP_004493672.1	pentatricopeptide repeat-containing protein At3g60050-like	A0A1S2XS33	NA	NA	NA	NA
524	Ca3:30723483-30743820	XP_004493689.1	protein MARD1-like	A0A1S2XTD8	NA	NA	NA	NA
525	Ca3:30728966-30749666	XP_004493689.1	protein MARD1-like	A0A1S2XTD8	NA	NA	NA	NA
526	Ca3:30730687-30751207	XP_004493689.1	protein MARD1-like	A0A1S2XTD8	NA	NA	NA	NA
527	Ca3:30744557-30764789	XP_004493691.1	F-box/kelch-repeat protein SKIP30	A0A1S2XS49	NA	NA	NA	NA
528	Ca3:30777152-30797406	XP_004493697.1	protein NETWORKED 1D	A0A1S2XU59	NA	NA	NA	NA
529	Ca3:29895752-29916092	XP_004493712.1	transcription termination factor MTEF18, mitochondrial-lik	A0A1S2XS66	NA	NA	NA	NA
530	Ca3:30955872-30976098	XP_004493738.1	auxin-induced protein 22E-like	A0A1S2XTH3	0	0	0	0
531	Ca3:31086186-31107317	XP_004493755.1	uncharacterized protein LOC101508116	A0A1S2XTI7	NA	NA	NA	NA
532	Ca3:31203365-31223681	XP_004493768.1	F-box protein At2g26160-like isoform X1	A0A1S2XTJ6	NA	NA	NA	NA
533	Ca3:31204552-31224762	XP_004493768.1	F-box protein At2g26160-like isoform X1	A0A1S2XTJ6	NA	NA	NA	NA
534	Ca3:31204552-31224763	XP_004493768.1	F-box protein At2g26160-like isoform X1	A0A1S2XTJ6	NA	NA	NA	NA
535	Ca3:32554079-32574356	XP_004493905.1	protein SLOW GREEN 1, chloroplastic-like	A0A1S2XSL4	NA	NA	NA	NA
536	Ca3:32563050-32583970	XP_004493905.1	protein SLOW GREEN 1, chloroplastic-like	A0A1S2XSL4	NA	NA	NA	NA
537	Ca3:32563693-32583970	XP_004493905.1	protein SLOW GREEN 1, chloroplastic-like	A0A1S2XSL4	NA	NA	NA	NA
538	Ca3:32561218-32582026	XP_004493905.1	protein SLOW GREEN 1, chloroplastic-like	A0A1S2XSL4	NA	NA	NA	NA
539	Ca3:32610526-32630984	XP_004493910.1	protein GPR107-like	A0A1S2XSL9	NA	NA	NA	NA
540	Ca3:32669609-32689915	XP_004493921.1	dirigent protein 17 isoform X1	A0A1S2XSP1	NA	NA	NA	NA
541	Ca3:32671071-32691310	XP_004493921.1	dirigent protein 17 isoform X1	A0A1S2XSP1	NA	NA	NA	NA
542	Ca3:32974218-32994517	XP_004493972.1	aquaporin PIP2-5-like	A0A1S2XSU2	NA	NA	NA	NA
543	Ca3:33049150-33069741	XP_004493976.1	ethylene-insensitive protein 2	A0A1S2XU23	0	0	0	0
544	Ca3:33049267-33069741	XP_004493976.1	ethylene-insensitive protein 2	A0A1S2XU23	0	0	0	0
545	Ca3:33136218-33156605	XP_004493982.1	serine/threonine-protein kinase PCRK1-like isoform X2	A0A1S2XSV4	NA	NA	NA	NA
546	Ca3:33713057-33733257	XP_004494030.1	F-box/LRR-repeat protein At1g67190-like isoform X2	A0A1S2XUV2	NA	NA	NA	NA
547	Ca3:33754567-33774878	XP_004494033.1	cell division protein FtsZ homolog 2-2, chloroplastic-like	A0A1S2XSW8	NA	NA	NA	NA
548	Ca3:33754579-33774878	XP_004494033.1	cell division protein FtsZ homolog 2-2, chloroplastic-like	A0A1S2XSW8	NA	NA	NA	NA
549	Ca3:33754540-33774878	XP_004494033.1	cell division protein FtsZ homolog 2-2, chloroplastic-like	A0A1S2XSW8	NA	NA	NA	NA
550	Ca3:33853095-33873301	XP_004494037.1	uncharacterized protein LOC101491743	A0A1S2XT05	NA	NA	NA	NA
551	Ca3:33884765-33905010	XP_004494041.1	F-box/kelch-repeat protein At1g57790-like	A0A1S2XSW7	NA	NA	NA	NA
552	Ca3:33789468-33809720	XP_004494055.1	uncharacterized protein LOC101498151	A0A1S2XT19	NA	NA	NA	NA
553	Ca5:18031044-18051404	XP_004494056.1	uncharacterized protein LOC101498478	A0A1S2XSY9	NA	NA	NA	NA
554	Ca3:34466505-34487238	XP_004494080.1	uncharacterized protein LOC101507056 isoform X1	A0A1S2XT01	0	0	0	0
555	Ca6:56352912-56373374	XP_004494080.1	uncharacterized protein LOC101507056 isoform X1	A0A1S2XT01	0	0	0	0
556	Ca6:56352183-56373374	XP_004494080.1	uncharacterized protein LOC101507056 isoform X1	A0A1S2XT01	0	0	0	0
557	Ca6:56351757-56373374	XP_004494080.1	uncharacterized protein LOC101507056 isoform X1	A0A1S2XT01	0	0	0	0
558	Ca3:34429321-34449676	XP_004494086.1	triosephosphate isomerase, chloroplastic	A0A1S2XUZ7	0	0	0	0
559	Ca3:34565056-34585537	XP_004494093.1	UDP-glycosyltransferase 73C1	A0A067XT71	GO:0008152~metabolic process,	0	GO:0016758~transferase activity, transferring hexosyl groups,	IPR002213:UDP-glucuronosyl/UDP-glucosyltransferase,
560	Ca3:34565624-34586026	XP_004494093.1	UDP-glycosyltransferase 73C1	A0A067XT71	GO:0008152~metabolic process,	0	GO:0016758~transferase activity, transferring hexosyl groups,	IPR002213:UDP-glucuronosyl/UDP-glucosyltransferase,
561	Ca3:34565743-34586026	XP_004494093.1	UDP-glycosyltransferase 73C1	A0A067XT71	GO:0008152~metabolic process,	0	GO:0016758~transferase activity, transferring hexosyl groups,	IPR002213:UDP-glucuronosyl/UDP-glucosyltransferase,
562	Ca3:34701113-34721364	XP_004494120.1	pentatricopeptide repeat-containing protein At5g03800	A0A1S2XT27	NA	NA	NA	NA
563	Ca3:34815389-34835993	XP_004494138.1	pentatricopeptide repeat-containing protein At5g12100, mit	A0A1S3E174	NA	NA	NA	NA
564	Ca3:34921576-34941912	XP_004494147.1	uncharacterized protein LOC101499859	A0A1S2XUF3	NA	NA	NA	NA
565	Ca3:34922214-34942886	XP_004494147.1	uncharacterized protein LOC101499859	A0A1S2XUF3	NA	NA	NA	NA
566	Ca3:34921617-34942091	XP_004494147.1	uncharacterized protein LOC101499859	A0A1S2XUF3	NA	NA	NA	NA
567	Ca3:35101955-35122469	XP_004494164.1	purple acid phosphatase 22-like	A0A1S2XTA8	NA	NA	NA	NA
568	Ca3:35274837-35295388	XP_004494193.1	F-box/kelch-repeat protein At1g57790-like	A0A1S2XV83	NA	NA	NA	NA
569	Ca3:35534867-35555419	XP_004494234.1	transcription repressor OFP6	A0A1S2XVB6	NA	NA	NA	NA
570	Ca3:35642910-35663604	XP_004494248.1	receptor protein kinase TMK1-like	A0A1S2XTI1	NA	NA	NA	NA
571	Ca3:35644507-35664862	XP_004494248.1	receptor protein kinase TMK1-like	A0A1S2XTI1	NA	NA	NA	NA
572	Ca3:36035697-36056059	XP_004494299.1	calcium homeostasis endoplasmic reticulum protein	A0A1S2XTH5	NA	NA	NA	NA
573	Ca3:37078835-37099184	XP_004494460.1	S-adenosylmethionine synthase	A0A1S2XTU9	0	0	0	0
574	Ca3:37359249-37379473	XP_004494500.1	protein NRT1/ PTR FAMILY 4.5-like	A0A1S2XVX8	NA	NA	NA	NA
575	Ca6:24715411-24735621	XP_004494502.1	pectin acetylesterase 12-like	A0A1S2XTY8	NA	NA	NA	NA
576	Ca6:24724378-24744637	XP_004494502.1	pectin acetylesterase 12-like	A0A1S2XTY8	NA	NA	NA	NA
577	Ca6:24724377-24744591	XP_004494502.1	pectin acetylesterase 12-like	A0A1S2XTY8	NA	NA	NA	NA
578	Ca6:24722291-24742566	XP_004494502.1	pectin acetylesterase 12-like	A0A1S2XTY8	NA	NA	NA	NA
579	Ca3:37449389-37469744	XP_004494514.2	uncharacterized protein LOC101501160	A0A1S2XU60	NA	NA	NA	NA
580	Ca1:39855093-39875363	XP_004494526.1	chloroplast stem-loop binding protein of 41 kDa b, chlorop	A0A1S2XU19	NA	NA	NA	NA
581	Ca1:39855093-39875372	XP_004494526.1	chloroplast stem-loop binding protein of 41 kDa b, chlorop	A0A1S2XU19	NA	NA	NA	NA
582	Ca3:37873743-37894032	XP_004494571.1	F-box protein VBF-like	A0A1S2XUA8	NA	NA	NA	NA
583	Ca3:37892514-37912872	XP_004494573.1	putative pectinesterase/pectinesterase inhibitor 22	A0A1S2XW40	0	0	0	0
584	Ca3:37909150-37929355	XP_004494574.1	probable pectinesterase/pectinesterase inhibitor 21	A0A1S2XU55	0	0	0	0
585	Ca3:38277084-38297936	XP_004494631.1	cation/calcium exchanger 5	A0A1S2XW89	NA	NA	NA	NA
586	Ca3:38469801-38490154	XP_004494660.1	sodium/hydrogen exchanger 2	A0A1S2XUI6	NA	NA	NA	NA
587	Ca3:38607310-38627921	XP_004494676.1	probable transcription factor At3g04930	A0A1S2XWD2	NA	NA	NA	NA
588	Ca3:38786502-38806890	XP_004494705.1	tRNA(His) guanylyltransferase 1	A0A1S2XUG5	NA	NA	NA	NA
589	Ca3:38791535-38812334	XP_004494705.1	tRNA(His) guanylyltransferase 1	A0A1S2XUG5	NA	NA	NA	NA
590	Ca3:38890921-38911183	XP_004494723.1	F-box protein At5g03970	A0A1S2XUI0	NA	NA	NA	NA
591	Ca3:38890921-38911228	XP_004494723.1	F-box protein At5g03970	A0A1S2XUI0	NA	NA	NA	NA
592	Ca3:39086893-39107111	XP_004494757.1	uncharacterized protein LOC101491219	A0A1S2XWJ4	NA	NA	NA	NA
593	Ca3:39563154-39583363	XP_004494837.1	dof zinc finger protein DOF4.1-like	A0A1S2XUS6	NA	NA	NA	NA
594	Ca3:39587504-39608935	XP_004494842.1	U-box domain-containing protein 44-like	A0A1S2XUT1	NA	NA	NA	NA
595	Ca3:39794667-39814913	XP_004494884.1	endoribonuclease Dicer homolog 1	A0A1S2XW80	NA	NA	NA	NA
596	Ca3:35398824-35419240	XP_004494914.1	probable F-box protein At2g36090	A0A1S2XV34	NA	NA	NA	NA
597	Ca3:39068488-39088936	XP_004494969.2	AT-hook motif nuclear-localized protein 20-like	A0A1S2XV19	NA	NA	NA	NA
598	Ca4:31728-52218	XP_004494979.1	uncharacterized protein LOC101491016 isoform X1	A0A1S2XWD8	NA	NA	NA	NA
599	Ca4:826777-847159	XP_004495055.1	xyloglucan galactosyltransferase MUR3-like	A0A1S2XWJ5	NA	NA	NA	NA
600	Ca4:826777-847160	XP_004495055.1	xyloglucan galactosyltransferase MUR3-like	A0A1S2XWJ5	NA	NA	NA	NA
601	Ca4:1219039-1239348	XP_004495104.1	ethylene-responsive transcription factor 1B-like	A0A1S2XVC4	0	0	0	0
602	Ca4:1542961-1563270	XP_004495139.1	probable galacturonosyltransferase 6 isoform X2	A0A1S2XVE6	0	0	0	0
603	Ca4:2016772-2037006	XP_004495196.1	crooked neck-like protein 1	A0A1S2XVN9	0	0	0	0
604	Ca4:2038668-2058925	XP_004495197.1	uncharacterized protein LOC101503605	A0A1S2XVI9	NA	NA	NA	NA
605	Ca4:2096050-2116391	XP_004495201.1	RAN GTPase-activating protein 1	A0A1S2XVP4	0	0	0	0
606	Ca4:2318166-2338678	XP_004495237.1	pre-mRNA-processing factor 17	A0A1S2XXK7	0	0	0	0
607	Ca4:154356-174645	XP_004495265.1	phosphatidate phosphatase PAH1-like, partial	A0A1S2XVP6	0	0	0	0
608	Ca4:242597-263269	XP_004495267.1	protein SLOW GREEN 1, chloroplastic-like	A0A1S2XVR4	NA	NA	NA	NA
609	Ca4:1225971-1246199	XP_004495285.3	ethylene-responsive transcription factor 1B-like	A0A1S2XVR0	0	0	0	0
610	Ca4:1224386-1244726	XP_004495285.3	ethylene-responsive transcription factor 1B-like	A0A1S2XVR0	0	0	0	0
611	Ca4:1226799-1247460	XP_004495285.3	ethylene-responsive transcription factor 1B-like	A0A1S2XVR0	0	0	0	0
612	Ca4:1363436-1384748	XP_004495287.1	transcriptional regulator SUPERMAN	A0A1S2XXP3	NA	NA	NA	NA
613	Ca4:1363936-1384748	XP_004495287.1	transcriptional regulator SUPERMAN	A0A1S2XXP3	NA	NA	NA	NA
614	Ca4:2661645-2681994	XP_004495309.1	ethylene receptor 2	A0A1S2XVU4	0	0	0	0
615	Ca4:2663608-2683874	XP_004495309.1	ethylene receptor 2	A0A1S2XVU4	0	0	0	0
616	Ca4:2778327-2798754	XP_004495317.2	ethylene-responsive transcription factor ERF096-like	A0A1S2XVY2	NA	NA	NA	NA
617	Ca4:2780652-2800859	XP_004495317.2	ethylene-responsive transcription factor ERF096-like	A0A1S2XVY2	NA	NA	NA	NA
618	Ca4:2778327-2798927	XP_004495317.2	ethylene-responsive transcription factor ERF096-like	A0A1S2XVY2	NA	NA	NA	NA
619	Ca4:2780652-2800869	XP_004495317.2	ethylene-responsive transcription factor ERF096-like	A0A1S2XVY2	NA	NA	NA	NA
620	Ca4:2778327-2798834	XP_004495317.2	ethylene-responsive transcription factor ERF096-like	A0A1S2XVY2	NA	NA	NA	NA
621	Ca4:2874352-2894738	XP_004495320.1	probable inorganic phosphate transporter 1-3	A0A1S2XVV4	NA	NA	NA	NA
622	Ca4:2868134-2888984	XP_004495320.1	probable inorganic phosphate transporter 1-3	A0A1S2XVV4	NA	NA	NA	NA
623	Ca4:3253761-3274018	XP_004495376.1	protein LIGHT-DEPENDENT SHORT HYPOCOTYLS 3 isoform X2	A0A1S2XXW5	NA	NA	NA	NA
624	Ca4:3472230-3492524	XP_004495404.1	protein EXORDIUM-like 5	A0A1S2XXY4	NA	NA	NA	NA
625	Ca4:3474466-3494863	XP_004495404.1	protein EXORDIUM-like 5	A0A1S2XXY4	NA	NA	NA	NA
626	Ca4:3494281-3514804	XP_004495406.1	uncharacterized protein LOC101515752	A0A1S2XW17	NA	NA	NA	NA
627	Ca4:3627389-3648889	XP_004495429.2	uncharacterized protein At2g17340-like	A0A1S2XY04	NA	NA	NA	NA
628	Ca4:3707554-3728466	XP_004495439.1	PHD finger protein At1g33420-like	A0A1S2XW22	NA	NA	NA	NA
629	Ca4:3740749-3760968	XP_004495444.1	zinc finger CCCH domain-containing protein 13-like isoform	A0A1S2XW26	NA	NA	NA	NA
630	Ca4:3070272-3090882	XP_004495459.1	cell number regulator 10-like	A0A1S2XW63	NA	NA	NA	NA
631	Ca4:3803509-3823947	XP_004495466.1	protein S-acyltransferase 8-like	A0A1S2XY34	NA	NA	NA	NA
632	Ca4:4131914-4152624	XP_004495507.1	protein HLB1	A0A1S2XY62	NA	NA	NA	NA
633	Ca4:4576687-4597175	XP_004495563.1	AT-hook motif nuclear-localized protein 19	A0A1S2XY96	NA	NA	NA	NA
634	Ca4:4668214-4688531	XP_004495573.1	pentatricopeptide repeat-containing protein At1g08610	A0A1S2XYA6	NA	NA	NA	NA
635	Ca4:4672448-4692702	XP_004495573.1	pentatricopeptide repeat-containing protein At1g08610	A0A1S2XYA6	NA	NA	NA	NA
636	Ca4:4672448-4692648	XP_004495573.1	pentatricopeptide repeat-containing protein At1g08610	A0A1S2XYA6	NA	NA	NA	NA
637	Ca4:4688456-4708803	XP_004495575.1	protein LIGHT-DEPENDENT SHORT HYPOCOTYLS 1	A0A1S2XXQ1	NA	NA	NA	NA
638	Ca4:4763383-4783809	XP_004495588.1	uncharacterized protein LOC101489287	A0A1S2XWF5	NA	NA	NA	NA
639	Ca4:4841537-4862156	XP_004495593.1	bifunctional TH2 protein, mitochondrial	A0A1S2XWG0	NA	NA	NA	NA
640	Ca4:4916020-4936387	XP_004495604.1	uncharacterized protein LOC101494266	A0A1S2XWJ2	NA	NA	NA	NA
641	Ca4:4953829-4974300	XP_004495609.1	receptor-like protein kinase ANXUR1	A0A1S2XXS6	NA	NA	NA	NA
642	Ca4:6401073-6421342	XP_004495616.1	uncharacterized protein LOC101497723 isoform X2	A0A1S2XWG4	NA	NA	NA	NA
643	Ca4:6286751-6306991	XP_004495637.1	putative pentatricopeptide repeat-containing protein At1g5	A0A1S2XXV1	NA	NA	NA	NA
644	Ca4:6205347-6225659	XP_004495646.1	uncharacterized protein LOC101506949	A0A1S2XYG1	NA	NA	NA	NA
645	Ca4:6205353-6225659	XP_004495646.1	uncharacterized protein LOC101506949	A0A1S2XYG1	NA	NA	NA	NA
646	Ca4:6190686-6211400	XP_004495653.1	uncharacterized protein LOC101508441 isoform X1	A0A1S2XWN9	NA	NA	NA	NA
647	Ca4:5952777-5973103	XP_004495688.1	F-box protein PP2-B15-like	A0A1S2XXZ7	NA	NA	NA	NA
648	Ca4:5478963-5499247	XP_004495746.1	transcription factor bHLH94	A0A1S2XWS2	NA	NA	NA	NA
649	Ca4:7159167-7179523	XP_004495900.1	uncharacterized protein LOC101501793	A0A1S2XX59	NA	NA	NA	NA
650	Ca4:7680229-7700496	XP_004495940.1	uncharacterized protein LOC101515328	A0A1S2XX75	NA	NA	NA	NA
651	Ca4:8316492-8336872	XP_004496070.1	protein FAR-RED IMPAIRED RESPONSE 1-like	A0A1S2XXG9	NA	NA	NA	NA
652	Ca4:8319560-8340341	XP_004496070.1	protein FAR-RED IMPAIRED RESPONSE 1-like	A0A1S2XXG9	NA	NA	NA	NA
653	Ca4:8458852-8479239	XP_004496085.1	UDP-glycosyltransferase 79A6	A0A067XVE1	GO:0008152~metabolic process,	GO:0016021~integral component of membrane,	GO:0016758~transferase activity, transferring hexosyl groups,	IPR002213:UDP-glucuronosyl/UDP-glucosyltransferase,
654	Ca4:8458374-8479271	XP_004496085.1	UDP-glycosyltransferase 79A6	A0A067XVE1	GO:0008152~metabolic process,	GO:0016021~integral component of membrane,	GO:0016758~transferase activity, transferring hexosyl groups,	IPR002213:UDP-glucuronosyl/UDP-glucosyltransferase,
655	Ca4:8558658-8579009	XP_004496108.1	receptor-like protein kinase	A0A1S2XYX8	NA	NA	NA	NA
656	Ca4:8647297-8667577	XP_004496122.1	putative disease resistance RPP13-like protein 2	A0A1S2XXL0	NA	NA	NA	NA
657	Ca4:8791610-8812157	XP_004496140.1	peroxidase 41-like	A0A1S2XZJ8	0	0	0	0
658	Ca4:8791625-8812157	XP_004496140.1	peroxidase 41-like	A0A1S2XZJ8	0	0	0	0
659	Ca4:8879188-8899768	XP_004496149.1	cyclin-dependent protein kinase inhibitor SMR2	A0A1S2XXP8	NA	NA	NA	NA
660	Ca4:9279857-9300225	XP_004496181.1	cytochrome P450 77A3-like	A0A1S2XXQ7	NA	NA	NA	NA
661	Ca4:9547653-9567882	XP_004496205.1	transcription factor bHLH30	A0A1S2XXY3	NA	NA	NA	NA
662	Ca6:52793023-52813403	XP_004496256.1	probable lysine-specific demethylase ELF6 isoform X1	A0A1S2XXY6	NA	NA	NA	NA
663	scaffold1010:109256-129827	XP_004496256.1	probable lysine-specific demethylase ELF6 isoform X1	A0A1S2XXY6	NA	NA	NA	NA
664	Ca4:10258880-10279194	XP_004496284.1	patatin-like protein 6	A0A1S2XY36	NA	NA	NA	NA
665	scaffold3283:66433-86745	XP_004496289.1	rhomboid-like protein 19	A0A1S2XZB7	NA	NA	NA	NA
666	scaffold3283:66003-86487	XP_004496289.1	rhomboid-like protein 19	A0A1S2XZB7	NA	NA	NA	NA
667	Ca4:10456036-10476434	XP_004496329.1	mitochondrial substrate carrier family protein C	A0A1S2XZE2	NA	NA	NA	NA
668	Ca4:10530216-10550455	XP_004496338.1	uncharacterized protein LOC101509929 isoform X1	A0A1S2XY70	NA	NA	NA	NA
669	Ca4:10529693-10550455	XP_004496338.1	uncharacterized protein LOC101509929 isoform X1	A0A1S2XY70	NA	NA	NA	NA
670	scaffold1166:4832-25155	XP_004496378.1	receptor homology region, transmembrane domain- and RING d	A0A1S2XZI1	NA	NA	NA	NA
671	scaffold1166:5718-27287	XP_004496378.1	receptor homology region, transmembrane domain- and RING d	A0A1S2XZI1	NA	NA	NA	NA
672	Ca4:10875636-10896138	XP_004496383.1	uncharacterized protein LOC101496198	A0A1S2XY80	NA	NA	NA	NA
673	Ca4:11238099-11258564	XP_004496429.1	ATP synthase mitochondrial F1 complex assembly factor 1-li	A0A1S2XYB9	NA	NA	NA	NA
674	Ca4:11317837-11338493	XP_004496444.1	putative serine/threonine-protein kinase	A0A1S2XYA3	NA	NA	NA	NA
675	Ca4:11320767-11341049	XP_004496444.1	putative serine/threonine-protein kinase	A0A1S2XYA3	NA	NA	NA	NA
676	Ca4:11463724-11484885	XP_004496468.1	uncharacterized protein LOC101494271	A0A1S2XZQ1	NA	NA	NA	NA
677	Ca4:11465080-11485470	XP_004496468.1	uncharacterized protein LOC101494271	A0A1S2XZQ1	NA	NA	NA	NA
678	Ca4:11897050-11917483	XP_004496506.1	probable membrane-associated kinase regulator 6	A0A1S2XYH6	NA	NA	NA	NA
679	Ca4:12379422-12399788	XP_004496558.1	cytokinin hydroxylase	A0A1S2XYP6	NA	NA	NA	NA
680	Ca4:12560175-12580682	XP_004496580.1	homoserine kinase	A0A1S2XYL7	0	0	0	0
681	Ca4:13059243-13079524	XP_004496644.1	subtilisin-like protease SBT1.3	A0A1S2XYX0	NA	NA	NA	NA
682	Ca4:13059803-13080104	XP_004496644.1	subtilisin-like protease SBT1.3	A0A1S2XYX0	NA	NA	NA	NA
683	Ca4:13393536-13414056	XP_004496688.1	RING-H2 finger protein ATL47-like	A0A1S2XZ05	NA	NA	NA	NA
684	Ca4:13393255-13414056	XP_004496688.1	RING-H2 finger protein ATL47-like	A0A1S2XZ05	NA	NA	NA	NA
685	Ca4:13396750-13417060	XP_004496689.1	protein IQ-DOMAIN 1-like	A0A1S2XYU9	NA	NA	NA	NA
686	Ca4:13734178-13754750	XP_004496732.1	pentatricopeptide repeat-containing protein At2g22070	A0A1S2Y0A8	NA	NA	NA	NA
687	Ca4:13886539-13906909	XP_004496754.1	cyclin-T1-4-like isoform X1	A0A1S2XZ51	NA	NA	NA	NA
688	Ca4:13887858-13908855	XP_004496754.1	cyclin-T1-4-like isoform X1	A0A1S2XZ51	NA	NA	NA	NA
689	Ca4:13913762-13934243	XP_004496756.1	probable LRR receptor-like serine/threonine-protein kinase	A0A1S2XYZ8	NA	NA	NA	NA
690	Ca4:12130245-12150460	XP_004496832.3	probable receptor-like protein kinase At5g24010, partial	A0A1S2Y0G6	NA	NA	NA	NA
691	Ca4:12895767-12916335	XP_004496839.1	protein MAIN-LIKE 1-like	A0A1S2Y0H1	NA	NA	NA	NA
692	Ca4:12897683-12918369	XP_004496839.1	protein MAIN-LIKE 1-like	A0A1S2Y0H1	NA	NA	NA	NA
693	Ca4:14499056-14519321	XP_004496870.1	nucleobase-ascorbate transporter 4	A0A1S2XZD6	NA	NA	NA	NA
694	Ca4:14500817-14521078	XP_004496871.1	LIM domain-containing protein WLIM1-like	A0A1S2XZ84	NA	NA	NA	NA
695	Ca4:14599720-14619981	XP_004496880.1	LOW QUALITY PROTEIN: ATP-dependent Clp protease proteolyti	A0A1S2XZE6	NA	NA	NA	NA
696	Ca4:14669943-14690194	XP_004496887.1	uncharacterized protein LOC101494154	A0A1S2XZF0	NA	NA	NA	NA
697	Ca4:14669948-14690194	XP_004496887.1	uncharacterized protein LOC101494154	A0A1S2XZF0	NA	NA	NA	NA
698	Ca4:14728827-14749037	XP_004496900.1	uncharacterized protein LOC101497850	A0A1S2Y0L5	NA	NA	NA	NA
699	Ca4:14857161-14878361	XP_004496927.1	uncharacterized protein LOC101505538	A0A1S2XZD0	NA	NA	NA	NA
700	Ca4:14857219-14877754	XP_004496927.1	uncharacterized protein LOC101505538	A0A1S2XZD0	NA	NA	NA	NA
701	Ca4:14858137-14878361	XP_004496927.1	uncharacterized protein LOC101505538	A0A1S2XZD0	NA	NA	NA	NA
702	Ca4:14942429-14963002	XP_004496940.1	probable cinnamyl alcohol dehydrogenase	A0A1S2Y1B3	0	0	0	0
703	Ca4:14946721-14967037	XP_004496942.1	PRKR-interacting protein 1	A0A1S2Y0Q0	NA	NA	NA	NA
704	Ca4:15029645-15049892	XP_004496954.1	sodium/proton antiporter 1	A0A1S2XZK5	NA	NA	NA	NA
705	Ca4:15229879-15250484	XP_004496985.1	exonuclease V, chloroplastic-like	A0A1S2Y1E6	NA	NA	NA	NA
706	Ca4:15346821-15367439	XP_004496997.1	vacuolar-sorting protein BRO1	A0A1S2XZL9	0	0	0	0
707	Ca4:15540665-15560987	XP_004497020.1	zinc finger CCCH domain-containing protein 15 isoform X1	A0A1S2XZQ5	NA	NA	NA	NA
708	Ca4:15816463-15836822	XP_004497057.1	uncharacterized protein LOC101515007	A0A1S2Y1J9	NA	NA	NA	NA
709	Ca4:16062711-16083053	XP_004497077.1	transcription factor MYB62-like	A0A1S2XZP8	NA	NA	NA	NA
710	Ca4:16089468-16110338	XP_004497082.1	VQ motif-containing protein 8, chloroplastic	A0A1S2XZQ4	NA	NA	NA	NA
711	Ca4:16269279-16289647	XP_004497095.1	zinc finger protein CONSTANS-LIKE 16	A0A1S2XZU8	NA	NA	NA	NA
712	Ca4:16513458-16534048	XP_004497111.1	probable carboxylesterase 17	A0A1S2XZW3	NA	NA	NA	NA
713	Ca4:17016633-17036987	XP_004497173.1	NADH dehydrogenase	A0A1S2XZY4	0	0	0	0
714	Ca4:17020808-17041593	XP_004497175.1	glycerate dehydrogenase	A0A1S2Y1W0	0	0	0	0
715	Ca4:17364124-17384534	XP_004497217.1	F-box/LRR-repeat protein 10	A0A1S2Y055	NA	NA	NA	NA
716	Ca4:17438300-17458547	XP_004497224.1	CAX-interacting protein 4	A0A1S2Y1E0	NA	NA	NA	NA
717	Ca4:17653964-17675103	XP_004497244.1	F-box/LRR-repeat protein 20	A0A1S2Y048	NA	NA	NA	NA
718	Ca4:15283471-15303711	XP_004497274.1	uncharacterized protein LOC101502010	A0A1S2Y1I2	NA	NA	NA	NA
719	Ca4:27511357-27531987	XP_004497275.1	protein MAIN-LIKE 1-like	A0A1S2Y0D0	NA	NA	NA	NA
720	Ca4:16029081-16049372	XP_004497280.1	uncharacterized protein LOC101506517	A0A1S2Y1I6	NA	NA	NA	NA
721	Ca7:30887980-30908300	XP_004497285.1	histone-lysine N-methyltransferase 2D-like	A0A1S2Y081	NA	NA	NA	NA
722	Ca4:17833008-17853569	XP_004497340.1	uncharacterized protein LOC101505215	A0A1S2Y0H9	NA	NA	NA	NA
723	Ca4:17833008-17853614	XP_004497340.1	uncharacterized protein LOC101505215	A0A1S2Y0H9	NA	NA	NA	NA
724	Ca4:17833008-17853632	XP_004497340.1	uncharacterized protein LOC101505215	A0A1S2Y0H9	NA	NA	NA	NA
725	Ca4:17934461-17954882	XP_004497342.1	uncharacterized protein LOC101506190	A0A1S2Y2B2	NA	NA	NA	NA
726	Ca4:17937699-17957950	XP_004497342.1	uncharacterized protein LOC101506190	A0A1S2Y2B2	NA	NA	NA	NA
727	Ca4:18932830-18953126	XP_004497398.1	uncharacterized protein LOC101496206	A0A1S2Y0L8	NA	NA	NA	NA
728	Ca4:18974337-18994643	XP_004497404.3	cytochrome P450 76A1-like	A0A1S2Y0M3	NA	NA	NA	NA
729	Ca4:19733506-19753865	XP_004497473.1	lipid phosphate phosphatase gamma	A0A1S2Y2K6	0	0	0	0
730	scaffold3015:67246-87998	XP_004497485.1	E3 ubiquitin-protein ligase SGR9, amyloplastic-like	A0A1S2Y0U3	NA	NA	NA	NA
731	Ca4:20030656-20051083	XP_004497502.1	60S ribosomal protein L12	A0A1S2Y0S5	0	0	0	0
732	Ca4:20058903-20079182	XP_004497503.1	uncharacterized protein LOC101503850	A0A1S2Y209	NA	NA	NA	NA
733	Ca4:20221497-20242112	XP_004497514.1	29 kDa ribonucleoprotein A, chloroplastic	A0A1S2Y215	NA	NA	NA	NA
734	Ca4:20768692-20789220	XP_004497543.1	protein PTST homolog 3, chloroplastic isoform X1	A0A1S2Y0V7	NA	NA	NA	NA
735	Ca4:21860282-21880965	XP_004497592.1	uncharacterized protein LOC101509939	A0A1S2Y266	0	0	0	0
736	Ca4:21946542-21966808	XP_004497596.1	uncharacterized protein LOC101511231	A0A1S2Y0Z0	NA	NA	NA	NA
737	Ca4:24251357-24272889	XP_004497688.1	uncharacterized protein LOC101514026	A0A1S2Y2E6	NA	NA	NA	NA
738	Ca4:24251850-24272889	XP_004497688.1	uncharacterized protein LOC101514026	A0A1S2Y2E6	NA	NA	NA	NA
739	Ca4:24251834-24272629	XP_004497688.1	uncharacterized protein LOC101514026	A0A1S2Y2E6	NA	NA	NA	NA
740	Ca4:24109708-24130277	XP_004497706.1	transcription repressor OFP15	A0A1S2Y309	NA	NA	NA	NA
741	Ca4:24110814-24131325	XP_004497706.1	transcription repressor OFP15	A0A1S2Y309	NA	NA	NA	NA
742	Ca4:24840853-24861419	XP_004497719.1	protein kinase and PP2C-like domain-containing protein	A0A1S2Y166	NA	NA	NA	NA
743	Ca4:25944963-25965328	XP_004497776.2	B3 domain-containing protein At1g10455-like	A0A1S2Y358	NA	NA	NA	NA
744	Ca4:26316392-26336628	XP_004497784.1	uncharacterized protein LOC101501373	A0A1S2Y1C8	NA	NA	NA	NA
745	Ca4:26318195-26338786	XP_004497784.1	uncharacterized protein LOC101501373	A0A1S2Y1C8	NA	NA	NA	NA
746	Ca4:26316392-26336606	XP_004497784.1	uncharacterized protein LOC101501373	A0A1S2Y1C8	NA	NA	NA	NA
747	Ca4:26318195-26339115	XP_004497784.1	uncharacterized protein LOC101501373	A0A1S2Y1C8	NA	NA	NA	NA
748	Ca4:26508462-26528715	XP_004497786.1	pentatricopeptide repeat-containing protein At2g32630	A0A1S2Y2K7	NA	NA	NA	NA
749	Ca4:26859017-26879232	XP_004497800.1	uncharacterized protein LOC101507710	A0A1S2Y1C9	NA	NA	NA	NA
750	Ca4:26930971-26951228	XP_004497804.1	uncharacterized TPR repeat-containing protein At1g05150-li	A0A1S2Y1E3	NA	NA	NA	NA
751	Ca4:26930971-26951236	XP_004497804.1	uncharacterized TPR repeat-containing protein At1g05150-li	A0A1S2Y1E3	NA	NA	NA	NA
752	Ca4:28279756-28300009	XP_004497842.1	probable inorganic phosphate transporter 1-3	A0A1S2Y1G0	NA	NA	NA	NA
753	Ca4:28542628-28563232	XP_004497854.1	bet1-like SNARE 1-2	A0A1S2Y3B7	0	0	0	0
754	Ca4:28582436-28602948	XP_004497856.1	AT-hook motif nuclear-localized protein 20	A0A1S2Y2Q7	NA	NA	NA	NA
755	Ca4:28582315-28602942	XP_004497856.1	AT-hook motif nuclear-localized protein 20	A0A1S2Y2Q7	NA	NA	NA	NA
756	Ca4:28778249-28798615	XP_004497859.1	NADH dehydrogenase	A0A1S2Y1H4	0	0	0	0
757	Ca4:28782509-28802739	XP_004497859.1	NADH dehydrogenase	A0A1S2Y1H4	0	0	0	0
758	Ca4:30372822-30393107	XP_004497902.1	uncharacterized protein LOC101491350	A0A1S2Y2U9	NA	NA	NA	NA
759	Ca4:30443315-30463763	XP_004497904.1	protein PHR1-LIKE 1-like	A0A1S2Y1L3	NA	NA	NA	NA
760	Ca4:30328277-30348672	XP_004497951.1	uncharacterized protein LOC101509942	A0A1S2Y3I8	NA	NA	NA	NA
761	Ca4:30330979-30351633	XP_004497951.1	uncharacterized protein LOC101509942	A0A1S2Y3I8	NA	NA	NA	NA
762	Ca4:32832927-32853312	XP_004498013.1	protein SIEVE ELEMENT OCCLUSION B-like	A0A1S2Y1T6	NA	NA	NA	NA
763	Ca4:33877909-33898322	XP_004498057.1	uncharacterized protein LOC101501376	A0A1S2Y1V3	NA	NA	NA	NA
764	Ca4:34973467-34993845	XP_004498096.1	pentatricopeptide repeat-containing protein At5g16860	A0A1S2Y367	NA	NA	NA	NA
765	Ca4:35384420-35404838	XP_004498111.1	transcription factor TCP7-like	A0A1S2Y206	NA	NA	NA	NA
766	Ca4:35409118-35429911	XP_004498112.1	transcription factor TCP7-like	A0A1S2Y382	NA	NA	NA	NA
767	Ca4:36318900-36339190	XP_004498164.1	uncharacterized protein LOC101511978	A0A1S2Y241	NA	NA	NA	NA
768	Ca4:37057985-37078617	XP_004498211.1	histone-lysine N-methyltransferase family member SUVH9-lik	A0A1S2Y282	0	0	0	0
769	scaffold93:311645-331947	XP_004498213.1	B3 domain-containing protein LOC_Os12g40080-like isoform X	A0A1S2Y269	NA	NA	NA	NA
770	scaffold93:311645-331951	XP_004498213.1	B3 domain-containing protein LOC_Os12g40080-like isoform X	A0A1S2Y269	NA	NA	NA	NA
771	scaffold93:311645-331957	XP_004498213.1	B3 domain-containing protein LOC_Os12g40080-like isoform X	A0A1S2Y269	NA	NA	NA	NA
772	scaffold93:311645-332035	XP_004498213.1	B3 domain-containing protein LOC_Os12g40080-like isoform X	A0A1S2Y269	NA	NA	NA	NA
773	Ca4:37274054-37294281	XP_004498246.1	microtubule-associated protein 70-2-like	A0A1S2Y447	NA	NA	NA	NA
774	Ca4:37798918-37819140	XP_004498302.1	ATP-dependent DNA helicase homolog RECG, chloroplastic iso	A0A1S2Y490	0	0	0	0
775	Ca4:38819752-38840108	XP_004498383.1	ribosomal RNA small subunit methyltransferase NEP1-like	A0A1S2Y2K9	0	0	0	0
776	Ca4:38833503-38853716	XP_004498385.1	uncharacterized protein C57A10.07	A0A1S2Y4F6	NA	NA	NA	NA
777	scaffold287:236796-257039	XP_004498388.1	probable inactive receptor kinase At4g23740	A0A1S3E5G0	NA	NA	NA	NA
778	scaffold287:239592-260011	XP_004498388.1	probable inactive receptor kinase At4g23740	A0A1S3E5G0	NA	NA	NA	NA
779	scaffold287:236836-257039	XP_004498388.1	probable inactive receptor kinase At4g23740	A0A1S3E5G0	NA	NA	NA	NA
780	Ca4:39799710-39820187	XP_004498481.1	transcription factor MYB3R-1-like isoform X2	A0A1S2Y2U2	NA	NA	NA	NA
781	Ca4:40485367-40505646	XP_004498511.1	uncharacterized protein At4g00950-like	A0A1S2Y444	NA	NA	NA	NA
782	Ca4:40490406-40510672	XP_004498512.1	protein IQ-DOMAIN 1-like	A0A1S2Y301	NA	NA	NA	NA
783	Ca4:41009437-41030492	XP_004498553.1	glycosyltransferase family protein 64 C3	A0A1S2Y300	0	0	0	0
784	Ca4:41951189-41971468	XP_004498647.1	uncharacterized protein LOC101506633	A0A1S2Y371	NA	NA	NA	NA
785	Ca4:43470947-43491372	XP_004498723.1	extensin-2-like	A0A1S2Y3C4	NA	NA	NA	NA
786	Ca4:43470947-43491295	XP_004498723.1	extensin-2-like	A0A1S2Y3C4	NA	NA	NA	NA
787	Ca4:43664186-43684451	XP_004498740.1	EIN3-binding F-box protein 1	A0A1S2Y3D2	0	0	0	0
788	Ca4:43753039-43774059	XP_004498751.1	14 kDa proline-rich protein DC2.15-like	A0A1S2Y5A0	NA	NA	NA	NA
789	Ca4:44139373-44159710	XP_004498794.1	L-type lectin-domain containing receptor kinase IX.1-like	A0A1S2Y3M4	NA	NA	NA	NA
790	Ca4:44190908-44211524	XP_004498808.1	transmembrane 9 superfamily member 8	A0A1S2Y3K5	NA	NA	NA	NA
791	Ca4:44304969-44325288	XP_004498818.1	CBL-interacting serine/threonine-protein kinase 25	A0A1S2Y5F4	0	0	0	0
792	Ca4:44549321-44569675	XP_004498836.1	copper transporter 5-like	A0A1S2Y5G9	NA	NA	NA	NA
793	Ca4:44579332-44599705	XP_004498845.1	protein phosphatase 2C 50-like	A0A1S2Y5H3	0	0	0	0
794	Ca4:44685818-44706322	XP_004498856.1	peroxisome biogenesis factor 10	A0A1S2Y3P5	0	0	0	0
795	Ca4:44863267-44883725	XP_004498868.1	uncharacterized protein LOC101498279 isoform X1	A0A1S2Y3T6	NA	NA	NA	NA
796	Ca4:44864659-44884906	XP_004498868.1	uncharacterized protein LOC101498279 isoform X1	A0A1S2Y3T6	NA	NA	NA	NA
797	Ca4:44940454-44960656	XP_004498878.1	beta-fructofuranosidase, insoluble isoenzyme CWINV3-like	A0A1S2Y3U5	0	0	0	0
798	Ca4:44997596-45017812	XP_004498886.1	pathogen-associated molecular patterns-induced protein A70	A0A1S2Y4Z0	NA	NA	NA	NA
799	Ca4:46123228-46143613	XP_004499011.1	subtilisin-like protease SBT1.7	A0A1S2Y446	NA	NA	NA	NA
800	Ca4:46251216-46271672	XP_004499020.1	F-box protein At1g47056-like	A0A1S2Y425	NA	NA	NA	NA
801	Ca4:46251216-46271445	XP_004499020.1	F-box protein At1g47056-like	A0A1S2Y425	NA	NA	NA	NA
802	Ca4:46252965-46273304	XP_004499020.1	F-box protein At1g47056-like	A0A1S2Y425	NA	NA	NA	NA
803	Ca4:46383462-46404098	XP_004499040.1	uncharacterized protein LOC101501184	A0A1S2Y5X1	NA	NA	NA	NA
804	Ca4:46451193-46471426	XP_004499050.1	probable BOI-related E3 ubiquitin-protein ligase 3	A0A1S2Y429	NA	NA	NA	NA
805	Ca4:46543663-46563995	XP_004499055.1	serine/threonine-protein kinase tricorner isoform X1	A0A1S2Y434	NA	NA	NA	NA
806	Ca4:46549981-46570311	XP_004499056.1	uncharacterized protein LOC101506002	A0A1S2Y5Y6	NA	NA	NA	NA
807	Ca4:46643471-46663777	XP_004499092.1	BRI1 kinase inhibitor 1-like	A0A1S2Y458	0	0	0	0
808	Ca4:47314846-47335109	XP_004499109.1	allene oxide synthase 1, chloroplastic	A0A1S2Y471	0	0	0	0
809	Ca4:47395990-47417012	XP_004499111.1	uncharacterized protein LOC101497617	A0A1S2Y495	NA	NA	NA	NA
810	Ca4:47403631-47424369	XP_004499111.1	uncharacterized protein LOC101497617	A0A1S2Y495	NA	NA	NA	NA
811	Ca4:47400545-47420938	XP_004499111.1	uncharacterized protein LOC101497617	A0A1S2Y495	NA	NA	NA	NA
812	Ca4:47401831-47424372	XP_004499111.1	uncharacterized protein LOC101497617	A0A1S2Y495	NA	NA	NA	NA
813	Ca4:47397107-47417694	XP_004499111.1	uncharacterized protein LOC101497617	A0A1S2Y495	NA	NA	NA	NA
814	Ca4:47399181-47419974	XP_004499111.1	uncharacterized protein LOC101497617	A0A1S2Y495	NA	NA	NA	NA
815	Ca4:47473737-47494457	XP_004499120.1	elongation of fatty acids protein 3-like	A0A1S2Y4C8	NA	NA	NA	NA
816	Ca4:47477850-47498160	XP_004499120.1	elongation of fatty acids protein 3-like	A0A1S2Y4C8	NA	NA	NA	NA
817	Ca4:47607305-47627540	XP_004499138.1	uncharacterized membrane protein At1g75140	A0A1S2Y497	NA	NA	NA	NA
818	Ca4:47613927-47634193	XP_004499138.1	uncharacterized membrane protein At1g75140	A0A1S2Y497	NA	NA	NA	NA
819	Ca4:47762810-47783278	XP_004499147.1	phosphatidylinositol transfer protein 3	A0A1S2Y4C5	NA	NA	NA	NA
820	Ca4:47761776-47783278	XP_004499147.1	phosphatidylinositol transfer protein 3	A0A1S2Y4C5	NA	NA	NA	NA
821	Ca4:48355577-48376100	XP_004499233.1	probable pre-mRNA-splicing factor ATP-dependent RNA helica	A0A1S2Y4K2	0	0	0	0
822	Ca4:48356238-48376909	XP_004499233.1	probable pre-mRNA-splicing factor ATP-dependent RNA helica	A0A1S2Y4K2	0	0	0	0
823	Ca4:48420115-48440429	XP_004499236.1	auxin-induced protein 6B-like	A0A1S2Y4N1	0	0	0	0
824	Ca4:47712597-47733227	XP_004499253.1	protein MAINTENANCE OF MERISTEMS-like	A0A1S2Y4I3	NA	NA	NA	NA
825	Ca4:48697647-48717969	XP_004499290.1	vacuolar protein sorting-associated protein 35B	A0A1S2Y5W5	0	0	0	0
826	Ca4:48930949-48951279	XP_004499305.1	pentatricopeptide repeat-containing protein At2g15820, chl	A0A1S2Y4L9	NA	NA	NA	NA
827	Ca4:48947130-48967393	XP_004499307.1	LOW QUALITY PROTEIN: calcium-dependent protein kinase 29	A0A1S2Y4R1	0	0	0	0
828	Ca5:476135-496638	XP_004499384.1	type I inositol polyphosphate 5-phosphatase 12 isoform X2	A0A1S2Y643	NA	NA	NA	NA
829	Ca5:197967-218251	XP_004499391.1	F-box/kelch-repeat protein At3g23880-like	A0A1S2Y4Y5	NA	NA	NA	NA
830	Ca5:3156074-3176653	XP_004499427.1	microtubule-associated protein RP/EB family member 1B-like	A0A1S2Y508	NA	NA	NA	NA
831	Ca5:7041088-7061330	XP_004499530.1	membrin-11-like	A0A1S2Y598	0	0	0	0
832	Ca5:6867441-6887736	XP_004499542.1	transcription termination factor MTERF15, mitochondrial-li	A0A1S2Y6Y7	NA	NA	NA	NA
833	Ca5:6868812-6889117	XP_004499542.1	transcription termination factor MTERF15, mitochondrial-li	A0A1S2Y6Y7	NA	NA	NA	NA
834	Ca5:7910319-7930604	XP_004499578.1	putative disease resistance RPP13-like protein 1	A0A067XSV0	GO:0006952~defense response,	0	GO:0043531~ADP binding,	IPR002182:NB-ARC,IPR027417:P-loop containing nucleoside triphosphate hydrolase,
835	Ca5:9648284-9668793	XP_004499663.1	21 kDa protein-like	A0A1S2Y6N7	NA	NA	NA	NA
836	Ca5:9797264-9817701	XP_004499672.1	mitochondrial intermediate peptidase, mitochondrial isofor	A0A1S2Y5D1	NA	NA	NA	NA
837	Ca5:10068769-10088984	XP_004499688.1	cyclin-D-binding Myb-like transcription factor 1	A0A1S2Y784	NA	NA	NA	NA
838	Ca5:10319932-10340507	XP_004499712.1	endoglucanase 9-like	A0A1S2Y6T2	NA	NA	NA	NA
839	Ca5:12055765-12076006	XP_004499777.1	disease resistance protein RPM1	A0A067XSL3	GO:0006952~defense response,	0	GO:0043531~ADP binding,	IPR002182:NB-ARC,IPR027417:P-loop containing nucleoside triphosphate hydrolase,
840	Ca5:12060250-12080486	XP_004499777.1	disease resistance protein RPM1	A0A067XSL3	GO:0006952~defense response,	0	GO:0043531~ADP binding,	IPR002182:NB-ARC,IPR027417:P-loop containing nucleoside triphosphate hydrolase,
841	Ca5:12110285-12130584	XP_004499781.1	putative disease resistance RPP13-like protein 1	A0A1S2Y7E0	NA	NA	NA	NA
842	Ca5:14197158-14217383	XP_004499829.1	calmodulin binding protein PICBP-like	A0A1S2Y7I3	NA	NA	NA	NA
843	Ca5:14371776-14392137	XP_004499846.1	GDSL esterase/lipase At1g71691-like	A0A1S2Y7J7	NA	NA	NA	NA
844	Ca5:15392916-15413149	XP_004499855.1	phosphoserine phosphatase, chloroplastic	A0A1S2Y5X0	0	0	0	0
845	Ca5:15465545-15485904	XP_004499857.1	uncharacterized protein LOC101498851	A0A1S2Y5Y2	NA	NA	NA	NA
846	Ca5:16229929-16250462	XP_004499875.1	transcription factor MYB83-like	A0A1S2Y5Z6	NA	NA	NA	NA
847	Ca5:16663499-16683728	XP_004499884.1	zinc finger CCCH domain-containing protein 30-like	A0A1S2Y5T6	NA	NA	NA	NA
848	Ca5:16669235-16689603	XP_004499884.1	zinc finger CCCH domain-containing protein 30-like	A0A1S2Y5T6	NA	NA	NA	NA
849	Ca5:16910721-16931069	XP_004499891.1	photosystem II 5 kDa protein, chloroplastic-like	A0A1S2Y5Z9	NA	NA	NA	NA
850	Ca5:16965517-16985910	XP_004499895.1	F-box protein SKIP23-like	A0A1S2Y5U6	NA	NA	NA	NA
851	Ca5:17343163-17363402	XP_004499915.1	uncharacterized protein LOC101496768	A0A1S2Y621	NA	NA	NA	NA
852	Ca7:30927597-30948034	XP_004499944.1	uncharacterized protein LOC101509081	A0A1S2Y642	NA	NA	NA	NA
853	Ca7:30930209-30950526	XP_004499944.1	uncharacterized protein LOC101509081	A0A1S2Y642	NA	NA	NA	NA
854	Ca7:30927603-30948034	XP_004499944.1	uncharacterized protein LOC101509081	A0A1S2Y642	NA	NA	NA	NA
855	Ca7:30927610-30948034	XP_004499944.1	uncharacterized protein LOC101509081	A0A1S2Y642	NA	NA	NA	NA
856	Ca7:30927631-30948034	XP_004499944.1	uncharacterized protein LOC101509081	A0A1S2Y642	NA	NA	NA	NA
857	Ca7:21950267-21970706	XP_004499944.1	uncharacterized protein LOC101509081	A0A1S2Y642	NA	NA	NA	NA
858	Ca7:21950033-21970706	XP_004499944.1	uncharacterized protein LOC101509081	A0A1S2Y642	NA	NA	NA	NA
859	Ca5:19477993-19498247	XP_004499964.1	putative pentatricopeptide repeat-containing protein At4g1	A0A1S2Y5Y5	NA	NA	NA	NA
860	Ca5:20996519-21016798	XP_004500007.1	uncharacterized protein LOC101511132	A0A1S2Y688	NA	NA	NA	NA
861	Ca5:23058964-23079384	XP_004500118.1	cell division protein FtsZ homolog 1, chloroplastic-like	A0A1S2Y6A1	NA	NA	NA	NA
862	Ca5:23663828-23685018	XP_004500149.1	calcineurin B-like protein 3	A0A1S2Y6I4	NA	NA	NA	NA
863	Ca5:25373712-25394353	XP_004500270.1	protein SMAX1-LIKE 6 isoform X3	A0A1S2Y6S6	NA	NA	NA	NA
864	Ca5:26012007-26032335	XP_004500295.1	ethylene-overproduction protein 1	A0A1S2Y6U6	NA	NA	NA	NA
865	Ca5:26251085-26271426	XP_004500313.1	putative receptor protein kinase ZmPK1	A0A1S2Y6W1	NA	NA	NA	NA
866	Ca5:27104875-27125089	XP_004500364.1	transcription factor RF2b-like	A0A1S2Y8J5	NA	NA	NA	NA
867	Ca5:27710175-27730671	XP_004500471.3	pentatricopeptide repeat-containing protein At4g25270, chl	A0A1S2Y781	NA	NA	NA	NA
868	Ca5:27831812-27852126	XP_004500476.1	cysteine-rich receptor-like protein kinase 3	A0A1S2Y786	NA	NA	NA	NA
869	Ca5:28190468-28210686	XP_004500504.1	RING-H2 finger protein ATL66-like	A0A1S2Y7B4	NA	NA	NA	NA
870	Ca5:28228800-28249200	XP_004500505.1	taxadien-5-alpha-ol O-acetyltransferase	A0A1S2Y764	NA	NA	NA	NA
871	Ca5:28435801-28456493	XP_004500520.1	abscisic acid receptor PYL4-like	A0A1S2Y7D2	0	0	0	0
872	scaffold876:376579-396842	XP_004500526.1	PKS-NRPS hybrid synthetase CHGG_01239-like	A0A1S2Y787	NA	NA	NA	NA
873	Ca7:34601783-34622070	XP_004500526.1	PKS-NRPS hybrid synthetase CHGG_01239-like	A0A1S2Y787	NA	NA	NA	NA
874	Ca7:34601783-34622004	XP_004500526.1	PKS-NRPS hybrid synthetase CHGG_01239-like	A0A1S2Y787	NA	NA	NA	NA
875	Ca5:28674818-28695058	XP_004500541.1	BTB/POZ domain-containing protein At3g56230	A0A1S2Y796	NA	NA	NA	NA
876	Ca5:28569520-28589726	XP_004500578.1	cation/H(+) antiporter 14-like isoform X1	A0A1S2Y8M0	NA	NA	NA	NA
877	Ca5:29249132-29269446	XP_004500604.1	uncharacterized protein LOC101510602	A0A1S2Y7D8	NA	NA	NA	NA
878	scaffold340:189828-210594	XP_004500605.1	acetyl-CoA carboxylase 1-like	A0A1S2Y945	0	0	0	0
879	Ca5:29289824-29310210	XP_004500606.1	FCS-Like Zinc finger 5-like	A0A1S2Y7H0	NA	NA	NA	NA
880	Ca5:29377285-29397745	XP_004500613.1	transport and Golgi organization 2 homolog	A0A1S2Y7H5	NA	NA	NA	NA
881	Ca5:29389382-29410446	XP_004500614.1	ethylene-responsive transcription factor RAP2-4	A0A1S2Y8P5	NA	NA	NA	NA
882	Ca5:29548743-29568946	XP_004500623.1	uncharacterized protein LOC101489311	A0A1S2Y7I5	NA	NA	NA	NA
883	Ca5:29631761-29652752	XP_004500636.1	uncharacterized protein LOC101493323	A0A1S2Y7J6	NA	NA	NA	NA
884	Ca5:29647387-29667644	XP_004500637.1	probable pectin methyltransferase QUA2	A0A1S2Y8R1	NA	NA	NA	NA
885	Ca5:30181281-30201532	XP_004500711.1	cytoplasmic tRNA 2-thiolation protein 1	A0A1S2Y7S2	0	0	0	0
886	Ca5:30385437-30407950	XP_004500734.1	endo-1,4-beta-xylanase 4	A0A1S2Y7U2	NA	NA	NA	NA
887	Ca5:30407939-30428282	XP_004500736.1	translocase of chloroplast 120, chloroplastic	A0A1S2Y9E0	NA	NA	NA	NA
888	Ca5:30412835-30433365	XP_004500736.1	translocase of chloroplast 120, chloroplastic	A0A1S2Y9E0	NA	NA	NA	NA
889	Ca5:30481607-30502468	XP_004500749.1	auxin-induced protein 15A-like	A0A1S2Y7V7	0	0	0	0
890	Ca5:30481607-30502056	XP_004500749.1	auxin-induced protein 15A-like	A0A1S2Y7V7	0	0	0	0
891	Ca5:30481607-30502079	XP_004500749.1	auxin-induced protein 15A-like	A0A1S2Y7V7	0	0	0	0
892	scaffold589:190121-210649	XP_004500750.2	auxin-induced protein 6B-like	A0A1S2Y7P8	0	0	0	0
893	Ca5:30544136-30564454	XP_004500761.1	amidophosphoribosyltransferase, chloroplastic-like	A0A1S2Y7W2	0	0	0	0
894	Ca5:30771657-30792357	XP_004500803.1	uncharacterized protein LOC101491572	A0A1S2Y7T3	NA	NA	NA	NA
895	Ca5:30908145-30928395	XP_004500818.1	BURP domain protein USPL1-like	A0A1S2Y943	NA	NA	NA	NA
896	Ca5:31445875-31466503	XP_004500891.1	uncharacterized protein LOC101490725	A0A1S2Y803	NA	NA	NA	NA
897	Ca5:31445521-31466506	XP_004500891.1	uncharacterized protein LOC101490725	A0A1S2Y803	NA	NA	NA	NA
898	Ca5:31489617-31509823	XP_004500895.1	lysine histidine transporter-like 8	A0A1S2Y864	NA	NA	NA	NA
899	Ca5:31521254-31541687	XP_004500899.1	prolyl endopeptidase-like	A0A1S2Y9B1	NA	NA	NA	NA
900	Ca5:31522599-31543248	XP_004500899.1	prolyl endopeptidase-like	A0A1S2Y9B1	NA	NA	NA	NA
901	Ca5:31603541-31624346	XP_004500913.1	pentatricopeptide repeat-containing protein At1g20300, mit	A0A1S2Y866	NA	NA	NA	NA
902	Ca5:31606932-31627461	XP_004500913.1	pentatricopeptide repeat-containing protein At1g20300, mit	A0A1S2Y866	NA	NA	NA	NA
903	Ca5:31604438-31624936	XP_004500913.1	pentatricopeptide repeat-containing protein At1g20300, mit	A0A1S2Y866	NA	NA	NA	NA
904	Ca5:31606933-31627268	XP_004500913.1	pentatricopeptide repeat-containing protein At1g20300, mit	A0A1S2Y866	NA	NA	NA	NA
905	Ca5:31826661-31847586	XP_004500941.1	cation-transporting ATPase HMA5-like	A0A1S2Y843	NA	NA	NA	NA
906	Ca5:31826023-31846581	XP_004500941.1	cation-transporting ATPase HMA5-like	A0A1S2Y843	NA	NA	NA	NA
907	Ca5:31827872-31848424	XP_004500941.1	cation-transporting ATPase HMA5-like	A0A1S2Y843	NA	NA	NA	NA
908	Ca5:32699267-32719704	XP_004501057.1	pentatricopeptide repeat-containing protein At1g09900	A0A1S2Y9N5	NA	NA	NA	NA
909	Ca5:32704214-32724519	XP_004501057.1	pentatricopeptide repeat-containing protein At1g09900	A0A1S2Y9N5	NA	NA	NA	NA
910	Ca5:33013657-33033958	XP_004501081.1	50S ribosomal protein 6, chloroplastic	A0A1S2Y9Q0	NA	NA	NA	NA
911	Ca5:33214355-33234583	XP_004501094.1	amino acid permease 8-like	A0A1S2Y8G3	NA	NA	NA	NA
912	Ca5:33247708-33268309	XP_004501097.1	class V chitinase	A0A1S2Y9R4	0	0	0	0
913	Ca5:33956781-33977000	XP_004501217.1	auxin-responsive protein SAUR71-like	A0A1S2YAG4	0	0	0	0
914	Ca5:34032815-34053124	XP_004501234.2	probable sarcosine oxidase	A0A1S2YAI4	0	0	0	0
915	Ca5:34031288-34051710	XP_004501234.2	probable sarcosine oxidase	A0A1S2YAI4	0	0	0	0
916	Ca5:34031362-34051710	XP_004501234.2	probable sarcosine oxidase	A0A1S2YAI4	0	0	0	0
917	Ca5:46480325-46500616	XP_004501256.1	protein arginine N-methyltransferase 1.5-like	A0A1S2YAK5	0	0	0	0
918	Ca5:34689836-34710052	XP_004501317.1	probable sugar phosphate/phosphate translocator At5g25400	A0A1S2Y8Z7	NA	NA	NA	NA
919	Ca5:34697725-34718074	XP_004501317.1	probable sugar phosphate/phosphate translocator At5g25400	A0A1S2Y8Z7	NA	NA	NA	NA
920	Ca5:35147081-35167333	XP_004501375.1	probable CCR4-associated factor 1 homolog 7	A0A1S2Y933	0	0	0	0
921	Ca5:35467803-35488379	XP_004501405.1	uncharacterized protein LOC101492996	A0A1S2YAE9	NA	NA	NA	NA
922	Ca5:35461810-35482635	XP_004501405.1	uncharacterized protein LOC101492996	A0A1S2YAE9	NA	NA	NA	NA
923	Ca5:35550259-35570509	XP_004501419.1	uncharacterized protein LOC101497093	A0A1S2Y972	NA	NA	NA	NA
924	Ca5:35541485-35561813	XP_004501419.1	uncharacterized protein LOC101497093	A0A1S2Y972	NA	NA	NA	NA
925	Ca5:35570528-35591989	XP_004501422.1	copper transporter 5.1-like	A0A1S2YAG3	NA	NA	NA	NA
926	Ca5:35806377-35827230	XP_004501456.1	U-box domain-containing protein 35 isoform X2	A0A1S2Y9C1	NA	NA	NA	NA
927	Ca5:36171235-36191474	XP_004501503.1	uncharacterized protein LOC101495345	A0A1S2YAN3	NA	NA	NA	NA
928	Ca5:36483119-36503396	XP_004501544.1	G2/mitotic-specific cyclin C13-1	A0A1S2YB76	NA	NA	NA	NA
929	Ca5:36486532-36506787	XP_004501544.1	G2/mitotic-specific cyclin C13-1	A0A1S2YB76	NA	NA	NA	NA
930	Ca5:37072333-37092542	XP_004501613.1	GEM-like protein 1	A0A1S2Y9R5	NA	NA	NA	NA
931	Ca5:37412377-37432672	XP_004501658.1	geranylgeranyl transferase type-2 subunit alpha 1	A0A1S2YBG5	NA	NA	NA	NA
932	Ca5:37422573-37442928	XP_004501658.1	geranylgeranyl transferase type-2 subunit alpha 1	A0A1S2YBG5	NA	NA	NA	NA
933	Ca5:37488299-37508618	XP_004501663.1	putative F-box/FBD/LRR-repeat protein At1g78760	A0A1S2YBH0	NA	NA	NA	NA
934	Ca5:37593802-37614014	XP_004501670.1	E3 ubiquitin-protein ligase UPL1-like isoform X1	A0A1S2Y9W3	0	0	0	0
935	Ca5:37664395-37684721	XP_004501680.1	putative clathrin assembly protein At4g40080	A0A1S2YB30	NA	NA	NA	NA
936	Ca5:37684233-37704538	XP_004501681.1	RING-H2 finger protein ATL11-like	A0A1S2Y9X9	NA	NA	NA	NA
937	Ca5:37732669-37753273	XP_004501685.1	blue copper protein-like	A0A1S2YB35	NA	NA	NA	NA
938	Ca5:37774945-37795503	XP_004501693.1	alcohol dehydrogenase-like 2	A0A1S2YB40	0	0	0	0
939	Ca5:37883436-37903723	XP_004501706.1	uncharacterized protein LOC101503530	A0A1S2YBK3	NA	NA	NA	NA
940	Ca5:34540087-34560334	XP_004501781.1	leucine-rich repeat extensin-like protein 5	A0A1S2YBR0	NA	NA	NA	NA
941	Ca5:35743055-35763557	XP_004501794.1	(S)-coclaurine N-methyltransferase	A0A1S2YBC2	NA	NA	NA	NA
942	Ca5:35742442-35763557	XP_004501794.1	(S)-coclaurine N-methyltransferase	A0A1S2YBC2	NA	NA	NA	NA
943	Ca6:21889872-21910106	XP_004501819.2	protein MAIN-LIKE 1-like	A0A1S2YA78	NA	NA	NA	NA
944	Ca5:38832815-38853475	XP_004501855.1	serine/threonine-protein kinase AFC2 isoform X1	A0A1S2YBW7	NA	NA	NA	NA
945	Ca5:38860063-38880329	XP_004501864.1	manganese-dependent ADP-ribose/CDP-alcohol diphosphatase-l	A0A1S2YAB4	0	0	0	0
946	Ca5:39620524-39641181	XP_004501930.1	probable inactive poly	A0A1S2YBL7	NA	NA	NA	NA
947	Ca5:40411904-40432361	XP_004502013.1	proteasome subunit alpha type-4-like	A0A1S2YC97	0	0	0	0
948	Ca5:40647669-40668096	XP_004502039.1	pentatricopeptide repeat-containing protein At1g74630-like	A0A1S2YCB7	NA	NA	NA	NA
949	Ca5:40717815-40738128	XP_004502051.1	uncharacterized protein LOC101507726	A0A1S2YCC6	0	0	0	0
950	Ca5:40942567-40962773	XP_004502074.1	heat shock 70 kDa protein 17	A0A1S2YCE0	0	0	0	0
951	Ca5:40946112-40966502	XP_004502074.1	heat shock 70 kDa protein 17	A0A1S2YCE0	0	0	0	0
952	Ca5:40961949-40982425	XP_004502075.1	LOW QUALITY PROTEIN: carnosine N-methyltransferase-like	A0A1S2YAT6	NA	NA	NA	NA
953	Ca5:40992608-41012900	XP_004502080.1	pentatricopeptide repeat-containing protein At3g02650, mit	A0A1S2YAU1	NA	NA	NA	NA
954	Ca5:41005543-41025874	XP_004502080.1	pentatricopeptide repeat-containing protein At3g02650, mit	A0A1S2YAU1	NA	NA	NA	NA
955	Ca5:41094669-41115134	XP_004502093.1	receptor protein-tyrosine kinase CEPR1	A0A1S2YAV5	NA	NA	NA	NA
956	Ca5:39798455-39818752	XP_004502127.1	spermidine synthase 2-like	A0A1S2YC25	0	0	0	0
957	Ca5:40035347-40056018	XP_004502131.1	LOB domain-containing protein 24-like	A0A1S2YCI0	NA	NA	NA	NA
958	Ca5:41193685-41213943	XP_004502142.1	uncharacterized protein LOC101513281	A0A1S2YAY5	NA	NA	NA	NA
959	Ca5:41195633-41216660	XP_004502142.1	uncharacterized protein LOC101513281	A0A1S2YAY5	NA	NA	NA	NA
960	Ca5:41489230-41509471	XP_004502156.1	uncharacterized protein LOC101490298	A0A1S2YAZ5	NA	NA	NA	NA
961	Ca5:41489235-41509471	XP_004502156.1	uncharacterized protein LOC101490298	A0A1S2YAZ5	NA	NA	NA	NA
962	Ca5:41567374-41587677	XP_004502166.1	NAD(P)H-dependent 6'-deoxychalcone synthase	A0A1S2YC53	NA	NA	NA	NA
963	Ca5:41803849-41824114	XP_004502197.1	uncharacterized protein LOC101505136 isoform X2	A0A1S2YB24	NA	NA	NA	NA
964	Ca5:41925535-41945947	XP_004502213.1	pentatricopeptide repeat-containing protein At5g39980, chl	A0A1S2YB33	NA	NA	NA	NA
965	Ca5:41925967-41946258	XP_004502213.1	pentatricopeptide repeat-containing protein At5g39980, chl	A0A1S2YB33	NA	NA	NA	NA
966	Ca5:42086378-42106656	XP_004502237.1	UDP-glucuronate 4-epimerase 6	A0A1S2YB56	0	0	0	0
967	Ca5:42087015-42107658	XP_004502237.1	UDP-glucuronate 4-epimerase 6	A0A1S2YB56	0	0	0	0
968	Ca5:42088671-42108912	XP_004502237.1	UDP-glucuronate 4-epimerase 6	A0A1S2YB56	0	0	0	0
969	Ca5:42096296-42117160	XP_004502237.1	UDP-glucuronate 4-epimerase 6	A0A1S2YB56	0	0	0	0
970	Ca5:42088100-42108527	XP_004502237.1	UDP-glucuronate 4-epimerase 6	A0A1S2YB56	0	0	0	0
971	Ca5:42120637-42140894	XP_004502240.1	Werner Syndrome-like exonuclease	A0A1S2YCA7	NA	NA	NA	NA
972	Ca5:42413894-42434110	XP_004502267.1	kinesin-like protein KIN-12B	A0A1S2YB77	NA	NA	NA	NA
973	Ca5:42413899-42434147	XP_004502267.1	kinesin-like protein KIN-12B	A0A1S2YB77	NA	NA	NA	NA
974	Ca5:42498491-42519265	XP_004502274.1	MADS-box transcription factor 1 isoform X1	A0A1S2YCD4	NA	NA	NA	NA
975	Ca5:42710799-42731134	XP_004502300.1	probable arabinosyltransferase ARAD1	A0A1S2YCF4	NA	NA	NA	NA
976	Ca5:42733649-42753960	XP_004502305.1	F-box/kelch-repeat protein At1g67480-like	A0A1S2YCG1	NA	NA	NA	NA
977	Ca5:42746823-42767213	XP_004502306.1	nuclear pore complex protein NUP54	A0A1S2YBA3	0	0	0	0
978	Ca5:42831483-42851894	XP_004502321.1	uncharacterized protein LOC101488882	A0A1S2YBB4	NA	NA	NA	NA
979	Ca5:43390561-43410987	XP_004502405.1	WEB family protein At4g27595, chloroplastic	A0A1S2YBJ7	NA	NA	NA	NA
980	Ca5:43390607-43410987	XP_004502405.1	WEB family protein At4g27595, chloroplastic	A0A1S2YBJ7	NA	NA	NA	NA
981	Ca5:44265998-44286230	XP_004502520.1	uncharacterized protein LOC101497096	A0A1S3EAD9	NA	NA	NA	NA
982	Ca5:44399270-44420148	XP_004502541.1	histone-lysine N-methyltransferase ASHH2 isoform X2	A0A1S2YBW3	0	0	0	0
983	Ca5:44560273-44580604	XP_004502550.1	probable methyltransferase PMT24	A0A1S2YBW4	NA	NA	NA	NA
984	Ca5:44748667-44768868	XP_004502571.1	scarecrow-like protein 1	A0A1S2YBZ2	NA	NA	NA	NA
985	Ca5:44788109-44808450	XP_004502575.1	bidirectional sugar transporter SWEET1-like	A0A1S2YD25	NA	NA	NA	NA
986	Ca5:45226568-45246775	XP_004502633.1	uncharacterized protein LOC101505237	A0A1S2YC41	NA	NA	NA	NA
987	Ca5:45495973-45516343	XP_004502677.1	RNA-binding KH domain-containing protein RCF3	A0A1S2YDP7	NA	NA	NA	NA
988	Ca5:45527533-45547868	XP_004502681.1	importin subunit beta-1	A0A1S2YC84	0	0	0	0
989	Ca5:45917724-45938075	XP_004502737.1	probable LRR receptor-like serine/threonine-protein kinase	A0A1S2YDS6	NA	NA	NA	NA
990	Ca5:46039884-46060233	XP_004502757.1	uncharacterized protein LOC101513070	A0A1S2YDE5	NA	NA	NA	NA
991	Ca5:46042052-46062284	XP_004502757.1	uncharacterized protein LOC101513070	A0A1S2YDE5	NA	NA	NA	NA
992	Ca5:46043219-46063511	XP_004502757.1	uncharacterized protein LOC101513070	A0A1S2YDE5	NA	NA	NA	NA
993	Ca5:46082121-46102546	XP_004502764.1	protein TRANSPARENT TESTA GLABRA 1	A0A1S2YCC3	NA	NA	NA	NA
994	Ca5:46229492-46249883	XP_004502785.1	UNC93-like protein 1	A0A1S2YDH4	NA	NA	NA	NA
995	Ca5:46468377-46489133	XP_004502828.1	uncharacterized protein LOC101508249	A0A1S2YDK6	NA	NA	NA	NA
996	Ca5:46753492-46774068	XP_004502867.1	F-box/kelch-repeat protein SKIP6-like	A0A1S2YCL1	NA	NA	NA	NA
997	Ca5:47426385-47446739	XP_004502949.1	pentatricopeptide repeat-containing protein At2g13600	A0A1S2YE82	NA	NA	NA	NA
998	Ca5:47510472-47530979	XP_004502961.1	E3 ubiquitin-protein ligase RGLG3 isoform X2	A0A1S2YE90	NA	NA	NA	NA
999	Ca5:47575890-47596429	XP_004502964.1	F-box protein At5g39450	A0A1S2YCT4	NA	NA	NA	NA
1000	scaffold1493:54667-75133	XP_004502965.2	farnesylcysteine lyase isoform X1	A0A1S2YCW0	0	0	0	0
1001	Ca5:47958032-47978431	XP_004503016.1	uncharacterized protein LOC101511044	A0A1S2YCZ1	NA	NA	NA	NA
1002	Ca5:48124161-48144831	XP_004503036.1	calnexin homolog	A0A1S2YD12	0	0	0	0
1003	Ca5:48123694-48144831	XP_004503036.1	calnexin homolog	A0A1S2YD12	0	0	0	0
1004	Ca5:48123955-48144350	XP_004503036.1	calnexin homolog	A0A1S2YD12	0	0	0	0
1005	Ca5:45772323-45792922	XP_004503051.1	uncharacterized protein LOC101497098	A0A1S2YEG2	NA	NA	NA	NA
1006	Ca5:46284982-46305474	XP_004503059.1	COP1-interacting protein 7-like	A0A1S2YEG5	NA	NA	NA	NA
1007	Ca5:46294139-46314374	XP_004503059.1	COP1-interacting protein 7-like	A0A1S2YEG5	NA	NA	NA	NA
1008	Ca6:137462-157813	XP_004503084.1	uncharacterized protein At5g08430-like isoform X2	A0A1S2YE52	NA	NA	NA	NA
1009	Ca6:259041-279439	XP_004503090.1	FACT complex subunit SPT16	A0A1S2YD50	NA	NA	NA	NA
1010	Ca6:340837-361110	XP_004503096.1	sucrose synthase 5-like	A0A1S2YD55	0	0	0	0
1011	Ca6:340851-361110	XP_004503096.1	sucrose synthase 5-like	A0A1S2YD55	0	0	0	0
1012	Ca6:342676-363048	XP_004503096.1	sucrose synthase 5-like	A0A1S2YD55	0	0	0	0
1013	Ca6:854329-874768	XP_004503139.1	pentatricopeptide repeat-containing protein At1g77360, mit	A0A1S2YEA4	NA	NA	NA	NA
1014	Ca6:1078429-1099302	XP_004503159.1	probable E3 ubiquitin-protein ligase RHC2A	A0A1S2YDC8	NA	NA	NA	NA
1015	Ca6:1078429-1099305	XP_004503159.1	probable E3 ubiquitin-protein ligase RHC2A	A0A1S2YDC8	NA	NA	NA	NA
1016	Ca6:1671025-1691392	XP_004503212.1	uncharacterized protein LOC101504387 isoform X2	A0A1S2YDF8	NA	NA	NA	NA
1017	Ca6:1688949-1709212	XP_004503214.1	protein GUCD1	A0A1S2YEF2	NA	NA	NA	NA
1018	Ca6:1700153-1720549	XP_004503214.1	protein GUCD1	A0A1S2YEF2	NA	NA	NA	NA
1019	Ca6:1688971-1709212	XP_004503214.1	protein GUCD1	A0A1S2YEF2	NA	NA	NA	NA
1020	Ca6:1893546-1913836	XP_004503232.1	uncharacterized acetyltransferase At3g50280-like	A0A1S2YDH6	NA	NA	NA	NA
1021	Ca6:1895618-1915823	XP_004503232.1	uncharacterized acetyltransferase At3g50280-like	A0A1S2YDH6	NA	NA	NA	NA
1022	Ca6:1979239-1999815	XP_004503237.1	rhodanese-like domain-containing protein 8, chloroplastic	A0A1S2YEU4	NA	NA	NA	NA
1023	Ca6:1979302-1999815	XP_004503237.1	rhodanese-like domain-containing protein 8, chloroplastic	A0A1S2YEU4	NA	NA	NA	NA
1024	Ca6:2023185-2043469	XP_004503242.1	uncharacterized protein LOC101513940 isoform X1	A0A1S2YDI7	NA	NA	NA	NA
1025	Ca6:31294627-31315024	XP_004503248.1	nuclear poly(A) polymerase 3	A0A1S2YDJ3	0	0	0	0
1026	Ca6:2305700-2326063	XP_004503292.1	histone H1-like	A0A1S2YEK7	NA	NA	NA	NA
1027	Ca6:4248950-4270378	XP_004503308.1	DExH-box ATP-dependent RNA helicase DExH3 isoform X1	A0A1S2YDP6	0	0	0	0
1028	Ca6:3007758-3028477	XP_004503384.1	pectinesterase inhibitor 7	A0A1S2YF53	NA	NA	NA	NA
1029	Ca6:3009448-3029693	XP_004503384.1	pectinesterase inhibitor 7	A0A1S2YF53	NA	NA	NA	NA
1030	Ca6:2619103-2639374	XP_004503401.1	putative clathrin assembly protein At2g25430	A0A1S2YEU2	NA	NA	NA	NA
1031	Ca6:3256798-3277103	XP_004503419.1	FRIGIDA-like protein 4a	A0A1S2YEV4	NA	NA	NA	NA
1032	Ca6:3331924-3352184	XP_004503430.1	protein SODIUM POTASSIUM ROOT DEFECTIVE 2	A0A1S2YEW3	NA	NA	NA	NA
1033	Ca6:3392806-3413276	XP_004503435.1	uncharacterized protein LOC101495148	A0A1S2YF89	NA	NA	NA	NA
1034	Ca6:3960942-3981361	XP_004503522.1	uncharacterized protein LOC101495244	A0A1S2YF35	NA	NA	NA	NA
1035	Ca6:4076972-4097267	XP_004503538.1	probable transcription factor At5g61620	A0A1S2YFG9	NA	NA	NA	NA
1036	Ca6:4254426-4274971	XP_004503554.1	DExH-box ATP-dependent RNA helicase DExH10	A0A1S2YEA3	0	0	0	0
1037	Ca6:4424515-4445048	XP_004503579.1	luminal-binding protein	A0A1S2YEC3	0	0	0	0
1038	Ca6:4512421-4532629	XP_004503589.1	bidirectional sugar transporter SWEET4	A0A1S2YED4	NA	NA	NA	NA
1039	Ca6:4516931-4537152	XP_004503589.1	bidirectional sugar transporter SWEET4	A0A1S2YED4	NA	NA	NA	NA
1040	Ca6:4656791-4677227	XP_004503616.1	dynamin-related protein 5A	A0A1S2YEG4	NA	NA	NA	NA
1041	Ca6:5033233-5053738	XP_004503661.1	probable membrane-associated kinase regulator 2	A0A1S2YFE6	NA	NA	NA	NA
1042	Ca6:5161150-5181351	XP_004503675.1	monodehydroascorbate reductase, chloroplastic/mitochondria	A0A1S2YEL3	0	0	0	0
1043	Ca6:5554916-5575131	XP_004503721.1	5-amino-6-(5-phospho-D-ribitylamino)uracil phosphatase, ch	A0A1S2YER2	NA	NA	NA	NA
1044	Ca6:6036382-6057153	XP_004503786.1	uncharacterized protein LOC101493545	A0A1S2YEV5	NA	NA	NA	NA
1045	Ca6:6036382-6057144	XP_004503786.1	uncharacterized protein LOC101493545	A0A1S2YEV5	NA	NA	NA	NA
1046	Ca6:6192244-6212571	XP_004503841.1	trihelix transcription factor ASR3-like	A0A1S2YEZ5	NA	NA	NA	NA
1047	Ca6:6642845-6663179	XP_004503880.1	ammonium transporter 3 member 2	A0A1S2YFV3	NA	NA	NA	NA
1048	Ca6:6669877-6690100	XP_004503883.1	auxin-responsive protein SAUR32-like	A0A1S2YG71	0	0	0	0
1049	Ca6:6675570-6696042	XP_004503883.1	auxin-responsive protein SAUR32-like	A0A1S2YG71	0	0	0	0
1050	Ca6:6899497-6919772	XP_004503907.1	putative F-box protein At5g39460 isoform X1	A0A1S2YF57	NA	NA	NA	NA
1051	Ca6:6970690-6991081	XP_004503928.1	ABC transporter G family member 5-like	A0A1S2YF75	NA	NA	NA	NA
1052	Ca6:7651943-7672179	XP_004504014.1	uncharacterized protein LOC101515131	A0A1S2YFE4	NA	NA	NA	NA
1053	Ca6:7654355-7674588	XP_004504018.1	transcription factor TFIIIB component B'' isoform X1	A0A1S2YFF4	NA	NA	NA	NA
1054	Ca6:7766563-7787074	XP_004504036.1	transcription factor TGA4-like isoform X1	A0A1S2YGI1	0	0	0	0
1055	Ca6:7798180-7818509	XP_004504040.1	probable E3 ubiquitin-protein ligase XERICO	A0A1S2YFH0	NA	NA	NA	NA
1056	Ca6:7913157-7933614	XP_004504054.1	putative ETHYLENE INSENSITIVE 3-like 4 protein	A0A1S2YFI0	0	0	0	0
1057	Ca6:8387324-8407701	XP_004504114.1	putative clathrin assembly protein At4g40080	A0A1S2YGD3	NA	NA	NA	NA
1058	Ca6:8384917-8405562	XP_004504114.1	putative clathrin assembly protein At4g40080	A0A1S2YGD3	NA	NA	NA	NA
1059	Ca6:8565451-8585673	XP_004504124.1	uncharacterized protein LOC101498300	A0A1S2YFP1	NA	NA	NA	NA
1060	Ca6:8643046-8664109	XP_004504136.1	protein-tyrosine-phosphatase MKP1-like	A0A1S2YFQ4	NA	NA	NA	NA
1061	Ca6:9219469-9239682	XP_004504207.1	uncharacterized protein LOC101498516	A0A1S2YFW3	NA	NA	NA	NA
1062	Ca6:9284298-9304817	XP_004504213.1	YTH domain-containing protein ECT4 isoform X1	A0A1S2YFW6	NA	NA	NA	NA
1063	Ca6:9844041-9864553	XP_004504289.1	pentatricopeptide repeat-containing protein DOT4, chloropl	A0A1S2YG30	NA	NA	NA	NA
1064	Ca6:9844041-9864883	XP_004504289.1	pentatricopeptide repeat-containing protein DOT4, chloropl	A0A1S2YG30	NA	NA	NA	NA
1065	Ca6:9890148-9910794	XP_004504293.1	calmodulin-binding receptor kinase CaMRLK-like	A0A1S2YGT8	NA	NA	NA	NA
1066	Ca6:10043419-10063770	XP_004504309.2	bZIP transcription factor 44-like	A0A1S2YG52	NA	NA	NA	NA
1067	Ca6:10133675-10154519	XP_004504319.1	uncharacterized protein LOC101504830	A0A1S2YG55	NA	NA	NA	NA
1068	Ca6:10235401-10255608	XP_004504335.1	F-box/kelch-repeat protein At1g55270	A0A1S2YGW5	NA	NA	NA	NA
1069	Ca6:10844876-10865373	XP_004504401.1	uncharacterized protein LOC101504516	A0A1S2YGC2	NA	NA	NA	NA
1070	Ca6:10897609-10918160	XP_004504409.1	glutamate-rich WD repeat-containing protein 1	A0A1S2YHB9	NA	NA	NA	NA
1071	Ca6:10402464-10422981	XP_004504432.2	PLASMODESMATA CALLOSE-BINDING PROTEIN 2-like	A0A1S2YHD1	NA	NA	NA	NA
1072	Ca6:10998266-11018746	XP_004504442.1	REF/SRPP-like protein At1g67360	A0A1S2YHD8	NA	NA	NA	NA
1073	Ca6:11300987-11321238	XP_004504487.1	pentatricopeptide repeat-containing protein At3g22470, mit	A0A1S2YGI9	NA	NA	NA	NA
1074	Ca6:12024525-12044732	XP_004504530.1	protein transport protein Sec61 subunit beta-like	A0A1S2YHI6	0	0	0	0
1075	Ca6:12395261-12415790	XP_004504541.1	uncharacterized protein LOC101500359	A0A1S2YGN7	NA	NA	NA	NA
1076	Ca6:12400214-12420458	XP_004504541.1	uncharacterized protein LOC101500359	A0A1S2YGN7	NA	NA	NA	NA
1077	Ca6:12401529-12421729	XP_004504541.1	uncharacterized protein LOC101500359	A0A1S2YGN7	NA	NA	NA	NA
1078	Ca6:12883025-12903236	XP_004504579.1	uncharacterized protein LOC101512095	A0A1S2YGS9	NA	NA	NA	NA
1079	Ca6:12913947-12934216	XP_004504582.1	zinc finger protein 4-like	A0A1S2YGS1	NA	NA	NA	NA
1080	Ca6:12916770-12937262	XP_004504583.1	protein OBERON 3	A0A1S2YHN8	NA	NA	NA	NA
1081	Ca6:13004627-13026042	XP_004504595.1	receptor-like protein kinase FERONIA	A0A1S2YGU2	NA	NA	NA	NA
1082	Ca6:13006688-13027342	XP_004504595.1	receptor-like protein kinase FERONIA	A0A1S2YGU2	NA	NA	NA	NA
1083	Ca6:13160561-13181310	XP_004504614.1	probable potassium transporter 17	A0A1S2YHQ4	NA	NA	NA	NA
1084	Ca6:13173089-13193348	XP_004504616.1	histone-lysine N-methyltransferase ASHR2	A0A1S2YHH5	NA	NA	NA	NA
1085	Ca6:13260119-13280951	XP_004504626.1	putative pentatricopeptide repeat-containing protein At2g0	A0A1S2YHR9	NA	NA	NA	NA
1086	Ca6:13630863-13651099	XP_004504659.1	copper-transporting ATPase RAN1	A0A1S2YGY3	NA	NA	NA	NA
1087	Ca6:13798006-13818210	XP_004504674.1	probable CCR4-associated factor 1 homolog 7	A0A1S2YH00	0	0	0	0
1088	Ca6:13811425-13831914	XP_004504676.1	uncharacterized protein LOC101515353	A0A1S2YHV5	NA	NA	NA	NA
1089	Ca6:13811424-13831914	XP_004504676.1	uncharacterized protein LOC101515353	A0A1S2YHV5	NA	NA	NA	NA
1090	Ca6:13828762-13849022	XP_004504678.1	katanin p60 ATPase-containing subunit A-like 2	A0A1S2YHM0	NA	NA	NA	NA
1091	Ca6:14098928-14119373	XP_004504712.1	uncharacterized protein LOC101498967	A0A1S3EAP4	NA	NA	NA	NA
1092	Ca6:14137180-14157421	XP_004504717.1	probable N-acetylglucosaminyl-phosphatidylinositol de-N-ac	A0A1S2YH28	0	0	0	0
1093	Ca6:14137557-14157816	XP_004504717.1	probable N-acetylglucosaminyl-phosphatidylinositol de-N-ac	A0A1S2YH28	0	0	0	0
1094	Ca6:14192903-14213677	XP_004504725.1	pentatricopeptide repeat-containing protein At2g03880, mit	A0A1S2YHY9	NA	NA	NA	NA
1095	Ca6:14208855-14229156	XP_004504726.1	berberine bridge enzyme-like 8	A0A1S2YH45	NA	NA	NA	NA
1096	Ca6:14413020-14433234	XP_004504752.1	uncharacterized protein LOC101511145	A0A1S2YI11	NA	NA	NA	NA
1097	Ca6:14823218-14843501	XP_004504804.1	probable protein phosphatase 2C 9	A0A1S2YHA1	NA	NA	NA	NA
1098	Ca6:15056486-15076864	XP_004504854.1	fructose-1,6-bisphosphatase, chloroplastic	A0A1S2YHZ9	0	0	0	0
1099	Ca6:15440029-15460385	XP_004504894.1	FBD-associated F-box protein At1g60410-like	A0A1S2YHJ5	NA	NA	NA	NA
1100	Ca6:34824509-34844857	XP_004504896.1	F-box/LRR-repeat protein At4g14103-like isoform X1	A0A1S2YIB3	NA	NA	NA	NA
1101	Ca6:14313034-14333310	XP_004504926.1	berberine bridge enzyme-like 28	A0A1S2YHK9	NA	NA	NA	NA
1102	Ca6:15545761-15566021	XP_004504948.1	(3S,6E)-nerolidol synthase 1-like	A0A1S2YHN2	0	0	0	0
1103	Ca6:15729477-15749803	XP_004504952.1	pentatricopeptide repeat-containing protein At1g55890, mit	A0A1S2YIF1	NA	NA	NA	NA
1104	Ca6:16166147-16186386	XP_004504985.1	vacuolar protein sorting-associated protein 28 homolog 1	A0A1S2YHR0	0	0	0	0
1105	Ca6:16172060-16192522	XP_004504985.1	vacuolar protein sorting-associated protein 28 homolog 1	A0A1S2YHR0	0	0	0	0
1106	Ca6:16635465-16655917	XP_004505033.2	pentatricopeptide repeat-containing protein At5g14770, mit	A0A1S2YIE9	NA	NA	NA	NA
1107	Ca6:16646691-16666906	XP_004505034.1	clathrin light chain 1-like	A0A1S2YHV1	NA	NA	NA	NA
1108	Ca6:16798321-16819112	XP_004505059.1	uncharacterized protein LOC101507527	A0A1S2YHW8	NA	NA	NA	NA
1109	Ca6:16798321-16818698	XP_004505059.1	uncharacterized protein LOC101507527	A0A1S2YHW8	NA	NA	NA	NA
1110	Ca6:16814333-16834870	XP_004505064.1	uncharacterized protein LOC101507840 isoform X2	A0A1S2YHX5	NA	NA	NA	NA
1111	Ca6:16814381-16834870	XP_004505064.1	uncharacterized protein LOC101507840 isoform X2	A0A1S2YHX5	NA	NA	NA	NA
1112	Ca6:18104313-18124644	XP_004505195.1	uncharacterized protein LOC101493764	A0A1S2YI89	NA	NA	NA	NA
1113	Ca6:18233460-18253842	XP_004505206.1	autophagy-related protein 2 isoform X1	A0A1S2YIA2	NA	NA	NA	NA
1114	Ca6:18745757-18766372	XP_004505258.1	pentatricopeptide repeat-containing protein At3g12770-like	A0A1S2YJ28	NA	NA	NA	NA
1115	Ca6:18804315-18824579	XP_004505263.1	formin-like protein 10	A0A1S2YIE5	NA	NA	NA	NA
1116	Ca6:18805326-18825811	XP_004505263.1	formin-like protein 10	A0A1S2YIE5	NA	NA	NA	NA
1117	Ca6:18888060-18908595	XP_004505268.1	serine carboxypeptidase-like 50	A0A1S2YIF0	NA	NA	NA	NA
1118	Ca6:18973318-18993898	XP_004505283.1	mitochondrial import inner membrane translocase subunit TI	A0A1S2YJ46	NA	NA	NA	NA
1119	Ca6:18974750-18995292	XP_004505283.1	mitochondrial import inner membrane translocase subunit TI	A0A1S2YJ46	NA	NA	NA	NA
1120	Ca6:18975417-18995768	XP_004505283.1	mitochondrial import inner membrane translocase subunit TI	A0A1S2YJ46	NA	NA	NA	NA
1121	Ca6:19039278-19059510	XP_004505291.1	glucan endo-1,3-beta-glucosidase 14 isoform X1	A0A1S2YJ49	NA	NA	NA	NA
1122	Ca6:19216007-19236312	XP_004505312.1	protein NARROW LEAF 1-like isoform X2	A0A1S2YJ19	NA	NA	NA	NA
1123	Ca6:19370897-19391125	XP_004505333.1	O-fucosyltransferase 23	A0A1S2YIL0	NA	NA	NA	NA
1124	Ca6:19493633-19514229	XP_004505349.1	pyruvate kinase, cytosolic isozyme-like	A0A1S2YIN3	0	0	0	0
1125	Ca4:33859949-33880192	XP_004505352.1	RGS1-HXK1-interacting protein 1	A0A1S2YJ97	NA	NA	NA	NA
1126	Ca4:33862871-33883158	XP_004505352.1	RGS1-HXK1-interacting protein 1	A0A1S2YJ97	NA	NA	NA	NA
1127	Ca4:33859949-33880188	XP_004505352.1	RGS1-HXK1-interacting protein 1	A0A1S2YJ97	NA	NA	NA	NA
1128	Ca4:33862871-33883170	XP_004505352.1	RGS1-HXK1-interacting protein 1	A0A1S2YJ97	NA	NA	NA	NA
1129	Ca4:33862871-33883162	XP_004505352.1	RGS1-HXK1-interacting protein 1	A0A1S2YJ97	NA	NA	NA	NA
1130	Ca6:19624862-19645191	XP_004505366.1	probable methyltransferase PMT5	A0A1S2YIP2	NA	NA	NA	NA
1131	Ca6:19712571-19732812	XP_004505373.1	probable inactive purple acid phosphatase 2	A0A1S2YJB3	NA	NA	NA	NA
1132	scaffold775:70678-90993	XP_004505399.1	uncharacterized protein LOC101503093	A0A1S2YIS0	NA	NA	NA	NA
1133	Ca6:18865278-18886415	XP_004505405.1	agamous-like MADS-box protein AGL80	A0A1S2YJE0	NA	NA	NA	NA
1134	Ca6:20986704-21007077	XP_004505452.1	F-box/FBD/LRR-repeat protein At5g53840-like	A0A1S2YIW0	NA	NA	NA	NA
1135	Ca6:20988629-21008854	XP_004505452.1	F-box/FBD/LRR-repeat protein At5g53840-like	A0A1S2YIW0	NA	NA	NA	NA
1136	Ca6:20989128-21009518	XP_004505452.1	F-box/FBD/LRR-repeat protein At5g53840-like	A0A1S2YIW0	NA	NA	NA	NA
1137	Ca6:21270982-21291291	XP_004505494.1	trihelix transcription factor ASIL1-like isoform X2	A0A1S2YIZ8	NA	NA	NA	NA
1138	Ca6:21270979-21291291	XP_004505494.1	trihelix transcription factor ASIL1-like isoform X2	A0A1S2YIZ8	NA	NA	NA	NA
[truncated: 2,235 more rows]

## Sheet: Table S8
	Table S8: SSRs identided among lncRNAs sequences
[truncated: 615 more rows]

## Sheet: Table S9
	Table S9 : lncRNAs target genes (eTMs) via miRNA-mediated regulation and their functional annotation
[truncated: 138 more rows]

[truncated: 2 more sheets: Table S10, Table S11]
